# Supplementary material for: Genome-wide association study of 398,238 women unveils seven loci associated with high-grade serous ovarian cancer
Source: NPJ Genom Med. 2025 Nov 20;10:73. doi: 10.1038/s41525-025-00529-w (PMC12635163; doi:10.1038/s41525-025-00529-w)
Supplement: Supplementary file 2 — Supplementary Data [file 41525_2025_529_MOESM2_ESM.xlsx]

## Sheet: Supplementary Data 1
Supplementary Data 1: List of variants contributing to the polygenic models (PGMs).
Positions are Genome Reference Consortium Human Build 38 (GRCh38/hg38).
Weights are given for five PGMs and are per effect allele. Instances in which weights are not present (NA) means that that variant does not contribute to that PGM. The weights are taken from the OCAC, UKBB and CIMBA meta-analysis effect size estimates with the hyperparameters applied.
Four of the eight variants found in the discovery GWAS were directly included in the 64,518 variant PGM (rs6979 chr16:67657765, rs143094271 chr17:7559785, rs78378222 chr17:7668434 and rs62107113 chr19:29797136, highlighted in green in the table).
		Alleles		Weights
Chromosome	Position	Other	Effect	64518 PGM	5957 PGM	3448 PGM	400 PGM	36 PGM
1	1113609	A	G	7.57218e-05	NA	NA	NA	NA
1	1143203	C	T	6.42523e-06	NA	NA	NA	NA
1	1230577	C	A	2.31077e-06	NA	NA	NA	NA
1	1245742	G	A	5.58099e-06	NA	NA	NA	NA
1	1281631	A	C	1.39798e-05	NA	NA	NA	NA
1	1459247	G	A	-2.4772e-06	NA	NA	NA	NA
1	1506489	T	A	-4.06963e-06	NA	NA	NA	NA
1	1535084	C	T	-0.00252146	NA	NA	NA	NA
1	1565802	T	C	-3.80482e-05	NA	NA	NA	NA
1	1655499	G	A	8.49209e-06	NA	NA	NA	NA
1	1655861	G	A	5.2739e-06	NA	NA	NA	NA
1	1779963	C	G	1.04594e-05	0.000438551	NA	NA	NA
1	1787640	G	A	NA	0.000388036	NA	NA	NA
1	1911027	G	A	1.34686e-05	NA	NA	NA	NA
1	1911352	A	G	1.36643e-05	NA	NA	NA	NA
1	1912100	C	G	0.000169178	NA	NA	NA	NA
1	1993851	G	A	-0.000101502	NA	NA	NA	NA
1	1998490	C	G	2.43757e-05	NA	NA	NA	NA
1	2207111	G	C	7.94112e-05	NA	NA	NA	NA
1	2212921	G	A	2.57566e-05	NA	NA	NA	NA
1	2446351	C	T	5.22233e-05	NA	NA	NA	NA
1	2453094	A	T	0.000103277	NA	NA	NA	NA
1	2480854	C	T	0.000194011	NA	NA	NA	NA
1	2536231	A	G	-1.04311e-05	NA	NA	NA	NA
1	2806257	C	T	9.4521e-05	NA	NA	NA	NA
1	2857816	G	A	0.000195001	NA	NA	NA	NA
1	2900016	C	CG	-0.000210764	NA	NA	NA	NA
1	2916767	A	G	NA	-0.00213687	-0.00213199	NA	NA
1	2919127	T	C	-0.000750157	NA	NA	NA	NA
1	2919534	C	T	-0.000711761	NA	NA	NA	NA
1	2920879	G	A	-0.000337877	NA	NA	NA	NA
1	2922900	GA	G	3.39017e-05	NA	NA	NA	NA
1	2930923	T	C	-0.000103351	NA	NA	NA	NA
1	2943159	C	T	-0.000122677	NA	NA	NA	NA
1	3047146	T	C	-6.15053e-05	NA	NA	NA	NA
1	3106151	T	C	6.61656e-05	NA	NA	NA	NA
1	3123621	G	C	0.000170031	NA	NA	NA	NA
1	3132178	A	G	0.000369377	NA	NA	NA	NA
1	3188066	A	G	0.000206463	0.00117781	NA	NA	NA
1	3188435	C	T	7.92804e-06	NA	NA	NA	NA
1	3188999	G	T	9.05385e-05	NA	NA	NA	NA
1	3190390	T	C	1.69774e-05	NA	NA	NA	NA
1	3201241	G	A	-2.40293e-05	NA	NA	NA	NA
1	3216858	T	A	-6.71956e-05	NA	NA	NA	NA
1	3221572	A	G	-2.86153e-05	NA	NA	NA	NA
1	3223683	G	A	NA	-0.000365744	NA	NA	NA
1	3243870	T	TG	6.76413e-06	NA	NA	NA	NA
1	3291811	A	G	6.78209e-05	NA	NA	NA	NA
1	3293359	A	G	8.88322e-05	NA	NA	NA	NA
1	3295629	A	G	0.000301837	NA	NA	NA	NA
1	3298168	A	G	NA	0.00292198	0.00305176	NA	NA
1	3301765	A	T	5.80364e-05	NA	NA	NA	NA
1	3303808	G	A	-3.02471e-05	NA	NA	NA	NA
1	3310624	A	G	-0.000288052	NA	NA	NA	NA
1	3339210	G	A	5.75229e-05	NA	NA	NA	NA
1	3347298	G	A	2.39698e-05	NA	NA	NA	NA
1	3426792	G	T	2.88918e-05	NA	NA	NA	NA
1	3426931	T	A	9.19993e-05	NA	NA	NA	NA
1	3427651	A	G	NA	0.000740534	0.000784603	NA	NA
1	3432514	G	A	5.39828e-05	NA	NA	NA	NA
1	3433845	G	A	2.56813e-05	NA	NA	NA	NA
1	3523826	C	T	-6.05951e-06	NA	NA	NA	NA
1	3581430	C	T	-6.45722e-06	NA	NA	NA	NA
1	3634257	C	T	-9.61192e-05	NA	NA	NA	NA
1	3668207	T	C	0.000470042	NA	NA	NA	NA
1	3668477	T	C	0.000532242	NA	NA	NA	NA
1	3669351	T	G	-4.41751e-06	NA	NA	NA	NA
1	3669864	G	A	-8.06194e-05	-0.00248759	-0.00272857	NA	NA
1	3670813	C	A	0.000134373	0.00168121	0.00171677	NA	NA
1	3675623	C	T	8.02128e-05	NA	NA	NA	NA
1	3677850	C	T	0.00265501	NA	NA	NA	NA
1	3679204	C	G	9.91733e-05	NA	NA	NA	NA
1	3679623	T	C	5.13952e-05	NA	NA	NA	NA
1	3685776	A	G	0.000142583	NA	NA	NA	NA
1	3688533	G	A	0.000173258	0.000701701	NA	NA	NA
1	3690596	G	A	1.52328e-05	NA	NA	NA	NA
1	3702487	C	A	-1.19672e-05	NA	NA	NA	NA
1	3709312	G	A	1.38396e-05	NA	NA	NA	NA
1	3727785	A	G	0.000103346	NA	NA	NA	NA
1	3765506	C	A	3.25378e-05	0.00178648	0.00178548	NA	NA
1	3787915	G	A	9.34811e-06	NA	NA	NA	NA
1	3805903	C	T	1.84668e-05	NA	NA	NA	NA
1	3816597	C	G	-0.000108554	NA	NA	NA	NA
1	3822625	C	T	8.81265e-05	NA	NA	NA	NA
1	3828629	T	C	4.54378e-05	NA	NA	NA	NA
1	3900759	G	T	-5.69161e-06	NA	NA	NA	NA
1	4031154	T	A	9.84038e-05	NA	NA	NA	NA
1	4088127	A	G	2.02437e-05	NA	NA	NA	NA
1	4099476	A	G	-4.6163e-05	NA	NA	NA	NA
1	4099621	T	A	7.29419e-05	NA	NA	NA	NA
1	4103333	C	T	4.69901e-06	NA	NA	NA	NA
1	4107302	CT	C	-7.9237e-05	NA	NA	NA	NA
1	4118572	C	T	0.000222618	NA	NA	NA	NA
1	4119583	G	C	1.01621e-05	NA	NA	NA	NA
1	4146228	C	T	4.53957e-05	NA	NA	NA	NA
1	4158699	T	C	7.27902e-05	NA	NA	NA	NA
1	4171697	T	C	0.00011281	NA	NA	NA	NA
1	4171736	T	C	5.21978e-05	NA	NA	NA	NA
1	4171783	C	T	3.9246e-05	NA	NA	NA	NA
1	4174732	G	A	-0.000113068	-0.00277963	-0.00256664	NA	NA
1	4174752	C	T	-5.36189e-05	NA	NA	NA	NA
1	4178590	T	G	3.29039e-05	NA	NA	NA	NA
1	4186328	T	C	0.000165165	NA	NA	NA	NA
1	4269904	T	C	-6.43666e-06	NA	NA	NA	NA
1	4271679	A	T	8.20432e-06	NA	NA	NA	NA
1	4319035	G	A	6.24119e-06	NA	NA	NA	NA
1	4345436	G	C	0.000120503	NA	NA	NA	NA
1	4356541	C	A	-4.85462e-06	NA	NA	NA	NA
1	4390458	C	G	2.3297e-05	NA	NA	NA	NA
1	4435227	A	G	-0.000214539	NA	NA	NA	NA
1	4435781	G	A	-2.95165e-05	NA	NA	NA	NA
1	4545397	T	C	-1.17633e-05	NA	NA	NA	NA
1	4549213	A	G	1.94744e-05	NA	NA	NA	NA
1	4607257	C	T	0.000152475	NA	NA	NA	NA
1	4622854	C	T	-4.92971e-05	NA	NA	NA	NA
1	4644162	CA	C	1.84857e-05	NA	NA	NA	NA
1	4651605	G	A	0.000519864	NA	NA	NA	NA
1	4652688	C	T	9.14026e-06	NA	NA	NA	NA
1	4675201	A	G	-4.21607e-05	NA	NA	NA	NA
1	4677280	G	A	8.75782e-06	NA	NA	NA	NA
1	4677345	T	C	0.000166298	NA	NA	NA	NA
1	4685665	C	T	-0.0001153	NA	NA	NA	NA
1	4688501	G	A	-5.09528e-05	NA	NA	NA	NA
1	4710959	G	T	0.00029287	NA	NA	NA	NA
1	4721036	C	G	-7.31433e-05	NA	NA	NA	NA
1	4727948	A	C	-2.23417e-05	NA	NA	NA	NA
1	4736163	C	G	-0.00064229	NA	NA	NA	NA
1	4736236	G	C	-5.17569e-05	NA	NA	NA	NA
1	4771260	G	A	-0.00063271	NA	NA	NA	NA
1	4779790	G	C	-2.13172e-05	NA	NA	NA	NA
1	4789324	T	C	-0.000604527	NA	NA	NA	NA
1	4793950	G	T	-0.000200883	NA	NA	NA	NA
1	4814366	A	T	-5.0012e-05	NA	NA	NA	NA
1	4913186	T	C	-6.75982e-05	NA	NA	NA	NA
1	4913592	C	T	-4.01535e-06	NA	NA	NA	NA
1	4923684	G	A	-3.71303e-06	NA	NA	NA	NA
1	5077609	T	C	-0.000129499	NA	NA	NA	NA
1	5165346	C	T	3.07724e-05	NA	NA	NA	NA
1	5169759	A	G	9.83093e-05	NA	NA	NA	NA
1	5172557	A	G	4.24146e-05	NA	NA	NA	NA
1	5184701	C	A	0.000163078	NA	NA	NA	NA
1	5211780	T	C	-7.45895e-06	NA	NA	NA	NA
1	5257893	G	C	-5.12939e-06	NA	NA	NA	NA
1	5259003	A	G	-0.00010469	NA	NA	NA	NA
1	5263635	A	AG	-7.75156e-05	NA	NA	NA	NA
1	5270586	G	A	-1.45036e-05	NA	NA	NA	NA
1	5278117	C	T	1.38199e-05	NA	NA	NA	NA
1	5288210	A	G	-5.77619e-05	NA	NA	NA	NA
1	5315667	G	A	-1.55344e-05	NA	NA	NA	NA
1	5350482	C	T	-0.00021074	NA	NA	NA	NA
1	5384057	C	T	2.48222e-05	NA	NA	NA	NA
1	5503351	G	A	0.000238928	NA	NA	NA	NA
1	5629576	G	C	0.000370469	NA	NA	NA	NA
1	5645306	A	C	0.000341159	NA	NA	NA	NA
1	5656754	T	C	5.20359e-05	NA	NA	NA	NA
1	5708552	C	T	8.12884e-06	NA	NA	NA	NA
1	5832118	G	C	1.58563e-05	NA	NA	NA	NA
1	5837783	TA	T	0.000307109	NA	NA	NA	NA
1	5839955	G	A	4.44474e-06	NA	NA	NA	NA
1	5861578	G	A	9.95085e-06	NA	NA	NA	NA
1	5878833	G	T	4.78055e-06	NA	NA	NA	NA
1	5914299	T	C	-1.58864e-05	NA	NA	NA	NA
1	5928266	G	A	6.47141e-06	NA	NA	NA	NA
1	5967852	C	T	-0.000226238	NA	NA	NA	NA
1	6042794	T	C	-8.86388e-05	NA	NA	NA	NA
1	6043969	A	G	-1.21795e-05	NA	NA	NA	NA
1	6049707	T	C	9.79458e-06	NA	NA	NA	NA
1	6074391	A	G	-4.08491e-05	NA	NA	NA	NA
1	6078563	C	T	-7.00634e-06	NA	NA	NA	NA
1	6109351	C	T	1.67865e-05	NA	NA	NA	NA
1	6139987	C	T	-0.000110578	NA	NA	NA	NA
1	6177604	TG	T	-9.05415e-05	NA	NA	NA	NA
1	6179462	G	C	8.13587e-05	NA	NA	NA	NA
1	6267350	C	T	-6.89132e-06	NA	NA	NA	NA
1	6636172	G	A	-7.63539e-06	NA	NA	NA	NA
1	6714093	C	A	-2.03475e-05	NA	NA	NA	NA
1	6812085	C	T	8.49735e-06	NA	NA	NA	NA
1	6959553	A	G	-7.22536e-05	NA	NA	NA	NA
1	6972952	A	G	0.000113338	NA	NA	NA	NA
1	7031785	C	A	-6.75177e-05	NA	NA	NA	NA
1	7034365	G	A	-6.07639e-05	NA	NA	NA	NA
1	7035149	T	C	-5.17467e-05	NA	NA	NA	NA
1	7039513	GCCTC	G	-0.000499881	NA	NA	NA	NA
1	7044897	TA	T	-0.000106303	NA	NA	NA	NA
1	7045331	C	T	5.61613e-05	NA	NA	NA	NA
1	7050274	C	A	-0.000124527	NA	NA	NA	NA
1	7051268	T	G	-0.000407277	NA	NA	NA	NA
1	7053947	A	G	-0.00349177	NA	NA	NA	NA
1	7066994	A	T	-0.000117727	NA	NA	NA	NA
1	7070909	T	C	-2.5253e-05	NA	NA	NA	NA
1	7076612	A	T	-6.8609e-05	NA	NA	NA	NA
1	7077577	A	G	NA	-0.00200151	-0.00220064	NA	NA
1	7079840	G	A	7.35198e-05	NA	NA	NA	NA
1	7081267	T	C	-4.16022e-05	NA	NA	NA	NA
1	7087231	G	C	-0.000101882	NA	NA	NA	NA
1	7097341	A	G	-8.48574e-05	NA	NA	NA	NA
1	7116957	A	G	-0.000208465	NA	NA	NA	NA
1	7197434	G	A	5.41503e-05	NA	NA	NA	NA
1	7256608	C	T	7.64237e-05	NA	NA	NA	NA
1	7257481	A	G	NA	0.00153594	0.00186811	NA	NA
1	7267659	T	C	-2.8529e-05	NA	NA	NA	NA
1	7277745	T	G	-3.35e-05	NA	NA	NA	NA
1	7308769	T	C	-4.3525e-05	NA	NA	NA	NA
1	7354306	G	A	-2.19093e-05	NA	NA	NA	NA
1	7358539	T	TGCCCC	-4.22979e-05	NA	NA	NA	NA
1	7410848	G	C	-1.3824e-05	NA	NA	NA	NA
1	7449624	G	A	5.00607e-05	NA	NA	NA	NA
1	7449685	A	G	9.68107e-05	NA	NA	NA	NA
1	7474321	G	A	-2.13952e-05	NA	NA	NA	NA
1	7477440	G	A	-7.69472e-05	-0.00126566	NA	NA	NA
1	7493269	A	G	-4.60223e-05	NA	NA	NA	NA
1	7494183	T	C	6.59314e-06	NA	NA	NA	NA
1	7494375	A	G	-2.22241e-05	-0.000997679	NA	NA	NA
1	7526844	C	T	5.06836e-05	NA	NA	NA	NA
1	7530058	T	C	7.8573e-05	NA	NA	NA	NA
1	7530388	G	A	NA	0.00132734	NA	NA	NA
1	7544718	A	T	7.94837e-05	NA	NA	NA	NA
1	7555406	T	G	-1.06733e-05	NA	NA	NA	NA
1	7597279	C	T	-1.56321e-05	NA	NA	NA	NA
1	7601439	C	T	1.09226e-05	NA	NA	NA	NA
1	7686596	T	G	7.08192e-06	NA	NA	NA	NA
1	7713337	C	T	-3.61294e-06	NA	NA	NA	NA
1	7719591	G	A	-0.000101927	NA	NA	NA	NA
1	7741407	T	C	-8.89444e-05	NA	NA	NA	NA
1	7846898	G	GAGAA	5.52032e-05	NA	NA	NA	NA
1	7852152	G	GT	3.34906e-05	NA	NA	NA	NA
1	7868049	C	T	5.13229e-06	NA	NA	NA	NA
1	7969821	G	A	-0.000156584	NA	NA	NA	NA
1	7970934	G	A	3.03615e-05	NA	NA	NA	NA
1	7986442	GC	G	-0.000119687	NA	NA	NA	NA
1	8072739	T	G	-1.5612e-05	NA	NA	NA	NA
1	8092596	A	G	-1.18037e-05	NA	NA	NA	NA
1	8128634	T	G	1.90661e-05	NA	NA	NA	NA
1	8134902	T	C	7.48324e-06	NA	NA	NA	NA
1	8209902	C	T	8.89266e-06	NA	NA	NA	NA
1	8212283	G	A	-1.76092e-05	NA	NA	NA	NA
1	8218126	A	G	0.000157419	NA	NA	NA	NA
1	8219713	T	A	3.32788e-05	NA	NA	NA	NA
1	8230702	T	A	-7.91623e-05	NA	NA	NA	NA
1	8232701	G	A	NA	-0.00165361	-0.00149549	NA	NA
1	8238358	C	A	2.62263e-05	NA	NA	NA	NA
1	8246740	G	C	-1.28917e-05	NA	NA	NA	NA
1	8332488	G	A	-3.4923e-05	NA	NA	NA	NA
1	8334736	A	G	-5.03287e-05	NA	NA	NA	NA
1	8349079	C	T	-9.87915e-05	NA	NA	NA	NA
1	8391659	C	T	-2.33565e-05	NA	NA	NA	NA
1	8413753	C	T	-0.000284643	NA	NA	NA	NA
1	8416457	G	A	4.70117e-06	NA	NA	NA	NA
1	8416946	G	A	NA	-0.00303354	-0.00313229	-0.00496628	NA
1	8452523	CAAT	C	-0.000686759	NA	NA	NA	NA
1	8486089	C	T	9.86138e-05	NA	NA	NA	NA
1	8503522	CA	C	-6.79799e-05	NA	NA	NA	NA
1	8520901	C	A	NA	-0.00166197	-0.00167609	NA	NA
1	8617129	G	T	3.73646e-05	NA	NA	NA	NA
1	8646544	A	C	7.02213e-06	NA	NA	NA	NA
1	8648817	T	C	-0.000110175	NA	NA	NA	NA
1	8746286	G	C	8.17745e-05	NA	NA	NA	NA
1	8748761	T	A	-0.000656084	NA	NA	NA	NA
1	8801204	C	T	7.32431e-05	NA	NA	NA	NA
1	8808347	A	G	NA	0.00136508	0.00145101	NA	NA
1	8838748	G	T	4.87583e-05	NA	NA	NA	NA
1	8876854	T	A	7.54883e-06	NA	NA	NA	NA
1	8877710	CA	C	4.35241e-05	NA	NA	NA	NA
1	8896659	ATGTTGCCACTC	A	-6.99594e-05	NA	NA	NA	NA
1	8907804	A	G	0.000194704	NA	NA	NA	NA
1	8909160	G	A	NA	0.0017443	0.00185157	NA	NA
1	8911451	G	C	-2.38921e-05	NA	NA	NA	NA
1	8912576	G	A	6.35213e-06	NA	NA	NA	NA
1	8927725	T	C	8.18675e-05	NA	NA	NA	NA
1	8930686	A	T	7.05225e-05	NA	NA	NA	NA
1	9019306	G	A	0.00012836	NA	NA	NA	NA
1	9032200	T	C	-8.48426e-05	NA	NA	NA	NA
1	9057889	C	T	-9.70192e-05	NA	NA	NA	NA
1	9066052	G	T	-6.49999e-05	NA	NA	NA	NA
1	9067100	C	A	-0.00199425	NA	NA	NA	NA
1	9069886	A	G	-8.23704e-05	-0.00218542	-0.00210652	NA	NA
1	9072461	G	A	-9.6077e-05	-0.00134793	-0.00150542	NA	NA
1	9075310	T	C	-6.57793e-05	NA	NA	NA	NA
1	9079098	C	T	-0.00011462	NA	NA	NA	NA
1	9083273	T	C	-0.000309681	NA	NA	NA	NA
1	9090793	T	C	1.09898e-05	NA	NA	NA	NA
1	9099477	T	C	-3.05205e-05	NA	NA	NA	NA
1	9099953	A	G	-5.61053e-05	-0.00116732	-0.00124926	NA	NA
1	9101560	C	T	-0.000127159	NA	NA	NA	NA
1	9104074	G	A	NA	-0.00131537	NA	NA	NA
1	9110758	T	C	-0.000109118	NA	NA	NA	NA
1	9125601	G	A	NA	-0.0010195	NA	NA	NA
1	9140226	C	A	-1.53145e-05	NA	NA	NA	NA
1	9192195	G	A	-5.09089e-06	NA	NA	NA	NA
1	9198683	C	T	3.60393e-06	NA	NA	NA	NA
1	9267308	T	A	8.33828e-06	NA	NA	NA	NA
1	9283363	C	T	1.05234e-05	NA	NA	NA	NA
1	9296617	T	C	0.00027445	NA	NA	NA	NA
1	9301541	A	ACCT	0.000165725	NA	NA	NA	NA
1	9322298	G	A	1.0579e-05	NA	NA	NA	NA
1	9326182	G	C	0.000157405	NA	NA	NA	NA
1	9337566	C	T	3.1507e-05	NA	NA	NA	NA
1	9340285	G	C	0.000302029	NA	NA	NA	NA
1	9346581	G	A	0.000560281	NA	NA	NA	NA
1	9349801	C	G	4.00026e-05	NA	NA	NA	NA
1	9374001	G	A	-4.91751e-05	NA	NA	NA	NA
1	9376318	G	A	0.000689071	NA	NA	NA	NA
1	9376529	C	T	-9.90222e-05	NA	NA	NA	NA
1	9378372	G	A	5.6199e-05	NA	NA	NA	NA
1	9401941	G	A	-2.03624e-05	NA	NA	NA	NA
1	9419382	T	C	5.67867e-06	NA	NA	NA	NA
1	9444829	T	TC	3.93609e-06	NA	NA	NA	NA
1	9451786	C	T	-9.72387e-06	NA	NA	NA	NA
1	9543859	A	G	1.2105e-05	NA	NA	NA	NA
1	9707208	T	G	2.97843e-05	NA	NA	NA	NA
1	10223903	A	G	-8.38517e-05	NA	NA	NA	NA
1	10582826	C	T	9.19312e-06	NA	NA	NA	NA
1	10630891	C	T	2.07146e-05	NA	NA	NA	NA
1	10646425	A	G	1.15877e-05	NA	NA	NA	NA
1	10693144	C	T	1.00838e-05	NA	NA	NA	NA
1	10780848	A	G	5.50779e-05	0.000892836	0.000768325	NA	NA
1	10803742	C	A	0.000135451	NA	NA	NA	NA
1	10805520	C	T	0.000202305	NA	NA	NA	NA
1	10817699	A	G	9.86468e-05	NA	NA	NA	NA
1	10830647	C	T	-0.000202076	NA	NA	NA	NA
1	10834938	C	T	3.9287e-05	NA	NA	NA	NA
1	10837708	T	G	6.21671e-05	NA	NA	NA	NA
1	10840943	CT	C	-9.72325e-05	NA	NA	NA	NA
1	10842904	G	T	2.56617e-05	NA	NA	NA	NA
1	10845033	A	T	-6.57808e-05	NA	NA	NA	NA
1	10847325	G	A	-8.82447e-05	NA	NA	NA	NA
1	10853400	G	A	-8.20586e-05	NA	NA	NA	NA
1	10854750	A	G	-5.55831e-05	NA	NA	NA	NA
1	10865210	C	T	-1.8051e-05	NA	NA	NA	NA
1	10896199	G	A	8.00267e-06	NA	NA	NA	NA
1	10936848	G	A	-9.82099e-05	NA	NA	NA	NA
1	10939225	G	A	1.0231e-05	NA	NA	NA	NA
1	10942574	A	G	3.85063e-05	NA	NA	NA	NA
1	10969495	C	T	8.09174e-05	NA	NA	NA	NA
1	11266731	C	T	-5.55313e-05	NA	NA	NA	NA
1	11328735	T	A	-3.89792e-06	NA	NA	NA	NA
1	11378391	T	C	-3.60167e-05	NA	NA	NA	NA
1	11380632	G	T	-8.64323e-05	NA	NA	NA	NA
1	11392929	G	A	-0.000263002	NA	NA	NA	NA
1	11396035	A	T	5.12654e-05	NA	NA	NA	NA
1	11397626	AC	A	-0.000304395	NA	NA	NA	NA
1	11399121	G	A	2.22397e-05	NA	NA	NA	NA
1	11408469	C	T	1.36259e-05	NA	NA	NA	NA
1	11414632	C	T	-0.000402465	NA	NA	NA	NA
1	11430857	T	G	-0.000140238	NA	NA	NA	NA
1	11441374	T	C	-2.68636e-05	NA	NA	NA	NA
1	11514863	T	A	-1.09777e-05	NA	NA	NA	NA
1	11578843	A	G	-5.42296e-05	NA	NA	NA	NA
1	11702129	ACT	A	-2.03723e-05	NA	NA	NA	NA
1	11749469	G	A	0.000187872	NA	NA	NA	NA
1	11850318	G	A	-7.52229e-06	NA	NA	NA	NA
1	11876680	T	A	-4.58668e-06	NA	NA	NA	NA
1	11974307	C	T	-3.1611e-05	NA	NA	NA	NA
1	12037952	C	G	-0.000238264	NA	NA	NA	NA
1	12045979	G	A	-2.09783e-05	NA	NA	NA	NA
1	12101686	GT	G	5.87835e-05	NA	NA	NA	NA
1	12104033	C	T	-0.00399677	NA	NA	NA	NA
1	12111621	A	G	8.86449e-05	NA	NA	NA	NA
1	12112567	T	A	-3.48478e-05	NA	NA	NA	NA
1	12117777	G	A	-2.66556e-05	-0.000410343	-0.000499125	NA	NA
1	12120061	A	T	0.000453682	NA	NA	NA	NA
1	12136110	TC	T	1.67426e-05	NA	NA	NA	NA
1	12160703	C	T	-0.000110254	NA	NA	NA	NA
1	12195303	A	C	1.00622e-05	0.00112321	NA	NA	NA
1	12198972	T	G	5.54425e-06	NA	NA	NA	NA
1	12207359	TTTTGTTTG	T	8.04386e-06	NA	NA	NA	NA
1	12385079	T	A	-3.27052e-06	NA	NA	NA	NA
1	12550767	T	C	3.16505e-06	NA	NA	NA	NA
1	12568608	A	G	-5.34661e-05	NA	NA	NA	NA
1	12569111	G	A	-6.94139e-05	NA	NA	NA	NA
1	12569741	T	A	-0.000103836	NA	NA	NA	NA
1	12579140	G	A	-2.44023e-05	-0.0011651	NA	NA	NA
1	12599049	G	A	5.1197e-05	NA	NA	NA	NA
1	12625123	C	T	-6.90975e-05	NA	NA	NA	NA
1	12625560	G	A	5.76387e-06	NA	NA	NA	NA
1	12749334	C	G	-5.26026e-05	NA	NA	NA	NA
1	12777320	C	T	3.01004e-05	NA	NA	NA	NA
1	12789713	C	T	6.00462e-06	NA	NA	NA	NA
1	12804372	G	A	2.42086e-05	NA	NA	NA	NA
1	12842147	C	T	0.000198628	NA	NA	NA	NA
1	12856168	G	A	0.000201955	NA	NA	NA	NA
1	13529276	C	T	1.40469e-05	NA	NA	NA	NA
1	13531493	CTGATT	C	3.05529e-05	NA	NA	NA	NA
1	13536812	G	A	2.16237e-05	NA	NA	NA	NA
1	13555587	A	G	5.09528e-06	NA	NA	NA	NA
1	13610327	G	T	-1.38969e-05	NA	NA	NA	NA
1	13612283	T	C	0.000216821	NA	NA	NA	NA
1	13730435	C	T	3.07197e-06	NA	NA	NA	NA
1	13742851	GC	G	4.66204e-06	NA	NA	NA	NA
1	13797843	G	A	5.49758e-06	NA	NA	NA	NA
1	13815300	C	T	1.09249e-05	NA	NA	NA	NA
1	13821512	G	A	6.98802e-05	NA	NA	NA	NA
1	13876274	C	T	6.65005e-06	NA	NA	NA	NA
1	13915012	A	T	1.39752e-05	NA	NA	NA	NA
1	13917032	CTG	C	1.85772e-05	NA	NA	NA	NA
1	13929352	A	G	NA	0.00121591	NA	NA	NA
1	13929368	G	A	NA	0.00115547	0.00117892	NA	NA
1	13929751	A	G	4.24096e-05	NA	NA	NA	NA
1	13931327	T	A	5.66518e-06	NA	NA	NA	NA
1	13936082	G	T	0.000134739	NA	NA	NA	NA
1	13938856	G	T	8.34505e-06	NA	NA	NA	NA
1	13941098	G	C	3.92631e-05	NA	NA	NA	NA
1	14037243	A	G	4.52257e-06	NA	NA	NA	NA
1	14062277	C	T	-0.00010563	NA	NA	NA	NA
1	14068017	C	T	-4.34845e-06	NA	NA	NA	NA
1	14068889	C	A	7.2037e-06	NA	NA	NA	NA
1	14099168	AG	A	6.51137e-06	NA	NA	NA	NA
1	14107809	G	A	3.11847e-05	NA	NA	NA	NA
1	14145956	CCTTTTTTTT	C	6.37622e-06	NA	NA	NA	NA
1	14167145	G	A	-7.05628e-06	NA	NA	NA	NA
1	14174090	A	G	-1.34878e-05	NA	NA	NA	NA
1	14242670	G	C	5.68043e-05	NA	NA	NA	NA
1	14253278	A	T	4.83036e-05	NA	NA	NA	NA
1	14253418	G	T	4.39468e-05	NA	NA	NA	NA
1	14315025	A	G	7.32934e-05	NA	NA	NA	NA
1	14322167	T	C	-3.54497e-05	NA	NA	NA	NA
1	14343856	A	G	0.000100643	NA	NA	NA	NA
1	14394954	G	A	NA	-0.00111931	NA	NA	NA
1	14395931	G	A	6.35991e-05	NA	NA	NA	NA
1	14405867	G	T	-0.000147304	NA	NA	NA	NA
1	14417738	T	C	6.508e-06	NA	NA	NA	NA
1	14433403	A	AT	6.84153e-05	NA	NA	NA	NA
1	14434750	A	G	0.000342136	NA	NA	NA	NA
1	14440173	A	G	1.97942e-05	NA	NA	NA	NA
1	14449298	G	T	6.53817e-05	NA	NA	NA	NA
1	14466795	T	C	-4.38033e-05	NA	NA	NA	NA
1	14487160	A	G	-2.23259e-06	NA	NA	NA	NA
1	14518488	A	T	2.08952e-05	NA	NA	NA	NA
1	14541036	G	A	0.00020394	NA	NA	NA	NA
1	14605914	T	C	1.06316e-05	NA	NA	NA	NA
1	14671529	C	G	1.16562e-05	NA	NA	NA	NA
1	14691694	C	A	4.60686e-06	NA	NA	NA	NA
1	14762605	G	A	-5.53277e-06	NA	NA	NA	NA
1	14827510	T	G	-1.80146e-05	NA	NA	NA	NA
1	14879255	G	A	2.43641e-06	NA	NA	NA	NA
1	14929335	G	A	-7.90387e-06	NA	NA	NA	NA
1	14937774	A	G	-2.20188e-05	NA	NA	NA	NA
1	14938908	G	A	NA	-0.00129523	NA	NA	NA
1	14939034	A	G	-7.85153e-05	NA	NA	NA	NA
1	14940652	AC	A	-7.8081e-06	NA	NA	NA	NA
1	14944526	C	G	-0.000162498	NA	NA	NA	NA
1	14946685	T	G	-9.59933e-05	NA	NA	NA	NA
1	14948322	C	T	-8.89503e-06	NA	NA	NA	NA
1	14951643	A	AT	8.87723e-06	NA	NA	NA	NA
1	14967332	A	G	-1.08316e-05	NA	NA	NA	NA
1	14985000	G	C	-0.000108591	NA	NA	NA	NA
1	15009388	G	A	-2.12529e-05	NA	NA	NA	NA
1	15219581	G	A	-4.88499e-05	NA	NA	NA	NA
1	15232054	C	G	0.000111055	NA	NA	NA	NA
1	15234325	C	A	-1.33265e-05	NA	NA	NA	NA
1	15241555	T	C	4.16186e-05	NA	NA	NA	NA
1	15328675	G	A	-7.49305e-05	NA	NA	NA	NA
1	15334153	C	T	-1.48044e-05	NA	NA	NA	NA
1	15411869	A	C	0.000146507	NA	NA	NA	NA
1	15432730	C	G	-3.60531e-05	NA	NA	NA	NA
1	15454725	C	T	-0.000115042	NA	NA	NA	NA
1	15689087	A	G	-4.9884e-05	NA	NA	NA	NA
1	15806086	G	A	0.000419305	NA	NA	NA	NA
1	15884743	T	C	-7.40964e-06	NA	NA	NA	NA
1	15911082	G	T	-0.000236699	NA	NA	NA	NA
1	16003337	C	A	4.70735e-06	NA	NA	NA	NA
1	16042041	C	T	-8.98104e-05	NA	NA	NA	NA
1	16053701	T	C	-2.52886e-05	NA	NA	NA	NA
1	16059952	G	C	-0.000110149	NA	NA	NA	NA
1	16061810	A	C	-1.03685e-05	NA	NA	NA	NA
1	16065122	C	A	1.49897e-05	NA	NA	NA	NA
1	16071238	AG	A	0.000248988	NA	NA	NA	NA
1	16085705	T	TG	0.000100954	NA	NA	NA	NA
1	16116352	A	G	-0.00016521	NA	NA	NA	NA
1	16128557	C	T	-0.000109755	NA	NA	NA	NA
1	16133012	T	A	0.00038951	NA	NA	NA	NA
1	16133250	G	A	0.000128683	NA	NA	NA	NA
1	16134201	G	A	-6.88827e-05	NA	NA	NA	NA
1	16134345	G	A	0.000440554	NA	NA	NA	NA
1	16138441	C	T	1.90653e-05	NA	NA	NA	NA
1	16138909	C	T	6.45497e-05	NA	NA	NA	NA
1	16146339	C	A	4.71371e-05	NA	NA	NA	NA
1	16166367	G	A	-2.35915e-05	NA	NA	NA	NA
1	16167520	C	G	-5.86437e-05	NA	NA	NA	NA
1	16169503	A	G	NA	-0.00178962	-0.00152157	NA	NA
1	16173878	G	GA	-0.000301186	NA	NA	NA	NA
1	16228610	C	T	-8.66415e-05	NA	NA	NA	NA
1	16363875	A	G	-0.000190723	NA	NA	NA	NA
1	16434700	C	T	4.08926e-05	NA	NA	NA	NA
1	16452608	G	A	9.27277e-05	NA	NA	NA	NA
1	16490636	T	C	7.9958e-05	NA	NA	NA	NA
1	16519278	C	T	2.82183e-05	NA	NA	NA	NA
1	16529326	C	T	2.66435e-05	NA	NA	NA	NA
1	16861896	T	C	0.00022887	NA	NA	NA	NA
1	16958003	T	C	5.6666e-05	NA	NA	NA	NA
1	16963416	C	T	-0.00145308	NA	NA	NA	NA
1	16972001	A	G	4.75412e-05	NA	NA	NA	NA
1	16975285	A	G	NA	0.00178267	0.00161748	NA	NA
1	16980726	G	T	-3.83032e-06	NA	NA	NA	NA
1	16985387	C	T	8.58829e-05	NA	NA	NA	NA
1	16988747	T	C	-0.000114973	NA	NA	NA	NA
1	16988930	G	A	9.15276e-05	NA	NA	NA	NA
1	16996703	A	T	NA	-0.0010153	-0.0012518	NA	NA
1	17008295	C	G	1.18769e-05	NA	NA	NA	NA
1	17010896	G	A	-0.000212317	-0.00238701	-0.00263787	NA	NA
1	17019410	A	G	3.67988e-05	0.00119993	NA	NA	NA
1	17045190	C	T	4.76138e-05	NA	NA	NA	NA
1	17052534	A	G	-6.84325e-05	NA	NA	NA	NA
1	17056494	A	ACTC	0.000114392	NA	NA	NA	NA
1	17106631	T	C	2.04274e-05	NA	NA	NA	NA
1	17118274	G	T	4.13997e-05	NA	NA	NA	NA
1	17126480	GCACA	G	-9.49514e-05	NA	NA	NA	NA
1	17126782	G	A	6.50795e-05	NA	NA	NA	NA
1	17136820	T	C	9.72653e-06	NA	NA	NA	NA
1	17165652	G	A	-0.000161234	NA	NA	NA	NA
1	17170933	A	T	4.7186e-05	NA	NA	NA	NA
1	17187538	C	G	0.000544198	NA	NA	NA	NA
1	17193513	A	G	0.000361901	NA	NA	NA	NA
1	17194779	G	A	NA	-0.00133377	NA	NA	NA
1	17200732	G	A	-2.48913e-05	NA	NA	NA	NA
1	17210693	C	T	1.36365e-05	NA	NA	NA	NA
1	17214332	C	T	-3.38967e-05	NA	NA	NA	NA
1	17224683	G	A	8.80373e-06	NA	NA	NA	NA
1	17227563	A	T	0.000845457	NA	NA	NA	NA
1	17227571	A	T	5.36163e-05	NA	NA	NA	NA
1	17235790	C	T	4.7806e-06	NA	NA	NA	NA
1	17251476	T	C	5.66543e-06	NA	NA	NA	NA
1	17257084	A	G	8.48095e-05	NA	NA	NA	NA
1	17264582	A	G	0.000109892	NA	NA	NA	NA
1	17290332	G	A	-4.13466e-05	NA	NA	NA	NA
1	17305005	C	T	1.02986e-05	NA	NA	NA	NA
1	17340339	G	A	2.7756e-05	NA	NA	NA	NA
1	17380670	TA	T	0.00041031	NA	NA	NA	NA
1	17441742	C	G	0.000183526	0.000241168	NA	NA	NA
1	17593322	T	C	1.23497e-05	NA	NA	NA	NA
1	17623067	C	T	0.000363184	NA	NA	NA	NA
1	17646995	C	T	-1.53329e-05	NA	NA	NA	NA
1	17732289	C	T	5.69675e-05	NA	NA	NA	NA
1	17784383	T	C	4.08903e-05	NA	NA	NA	NA
1	17803787	C	T	2.38073e-05	NA	NA	NA	NA
1	17849943	T	A	-0.000111062	NA	NA	NA	NA
1	17939112	G	A	5.90287e-06	NA	NA	NA	NA
1	17964546	G	C	-8.91808e-06	NA	NA	NA	NA
1	18040525	T	C	1.24102e-05	NA	NA	NA	NA
1	18092104	C	T	-7.74521e-06	NA	NA	NA	NA
1	18092847	C	T	7.15917e-05	NA	NA	NA	NA
1	18098297	G	C	-3.29878e-05	NA	NA	NA	NA
1	18118370	G	A	1.46758e-05	NA	NA	NA	NA
1	18149590	G	A	-0.000119297	NA	NA	NA	NA
1	18229450	C	G	-0.000109276	NA	NA	NA	NA
1	18237979	C	T	-6.6676e-05	NA	NA	NA	NA
1	18262121	G	A	-7.68289e-06	NA	NA	NA	NA
1	18306960	C	T	1.62035e-05	NA	NA	NA	NA
1	18311074	C	T	-4.84603e-05	NA	NA	NA	NA
1	18321805	G	A	3.76723e-05	NA	NA	NA	NA
1	18324300	C	T	0.00219283	NA	NA	NA	NA
1	18334479	C	T	-2.76032e-05	NA	NA	NA	NA
1	18337678	G	A	-6.21296e-06	NA	NA	NA	NA
1	18364499	C	G	7.35899e-05	NA	NA	NA	NA
1	18397886	G	T	8.94312e-05	NA	NA	NA	NA
1	18462885	G	T	7.28544e-06	NA	NA	NA	NA
1	18509711	C	T	-6.87183e-06	NA	NA	NA	NA
1	18512456	G	T	1.24747e-05	NA	NA	NA	NA
1	18515795	T	G	5.47471e-05	NA	NA	NA	NA
1	18593057	C	T	7.86779e-05	NA	NA	NA	NA
1	18688575	C	G	-0.000128637	NA	NA	NA	NA
1	18694183	C	T	0.000373193	NA	NA	NA	NA
1	18711524	G	A	-4.88087e-05	NA	NA	NA	NA
1	18718383	C	T	0.000140647	NA	NA	NA	NA
1	18719325	G	A	1.88981e-05	NA	NA	NA	NA
1	18751331	G	A	3.27396e-05	NA	NA	NA	NA
1	18753561	C	T	6.03971e-05	NA	NA	NA	NA
1	18774134	C	T	1.51194e-05	NA	NA	NA	NA
1	18782036	G	A	2.40219e-05	NA	NA	NA	NA
1	18784578	GTGGCCGTGGCCA	G	7.84649e-05	NA	NA	NA	NA
1	18804586	G	A	9.2193e-05	NA	NA	NA	NA
1	18808720	G	A	4.02291e-05	0.00153947	0.00141734	NA	NA
1	18817615	G	A	-2.40129e-05	NA	NA	NA	NA
1	18838852	G	A	6.77083e-05	NA	NA	NA	NA
1	18877815	G	A	NA	-0.00126817	NA	NA	NA
1	18878151	G	A	0.000104784	NA	NA	NA	NA
1	18880393	C	T	-3.97364e-06	NA	NA	NA	NA
1	18900026	C	G	-0.000100372	NA	NA	NA	NA
1	18975603	C	T	1.33364e-05	NA	NA	NA	NA
1	18997507	C	T	1.7007e-05	NA	NA	NA	NA
1	19005949	C	T	7.97313e-06	NA	NA	NA	NA
1	19080950	G	A	1.52432e-05	NA	NA	NA	NA
1	19159924	C	T	8.77458e-05	NA	NA	NA	NA
1	19452117	C	T	-1.95586e-05	NA	NA	NA	NA
1	19702470	C	T	5.55116e-06	NA	NA	NA	NA
1	19736072	A	G	-4.15456e-05	NA	NA	NA	NA
1	19754050	T	C	1.20836e-05	NA	NA	NA	NA
1	19760913	A	G	-4.57585e-05	-0.00133186	NA	NA	NA
1	19796555	A	G	2.69517e-05	NA	NA	NA	NA
1	19811401	T	C	-1.14855e-05	NA	NA	NA	NA
1	19820776	G	A	-1.19033e-05	NA	NA	NA	NA
1	19820973	G	C	-5.7705e-05	NA	NA	NA	NA
1	19837625	T	G	4.87526e-06	NA	NA	NA	NA
1	19891234	A	G	-3.36863e-06	NA	NA	NA	NA
1	19935537	A	G	7.00907e-06	NA	NA	NA	NA
1	19946469	C	T	-0.000234278	NA	NA	NA	NA
1	19959857	C	G	6.77251e-05	NA	NA	NA	NA
1	19975447	T	G	-0.000319103	NA	NA	NA	NA
1	19980951	A	G	-0.000140194	NA	NA	NA	NA
1	20011278	C	A	3.39595e-05	NA	NA	NA	NA
1	20044754	C	T	9.03939e-06	NA	NA	NA	NA
1	20054009	T	C	-5.74299e-06	NA	NA	NA	NA
1	20141662	G	T	1.83679e-05	NA	NA	NA	NA
1	20142318	C	G	-7.31935e-06	NA	NA	NA	NA
1	20164496	G	C	-6.07685e-05	NA	NA	NA	NA
1	20181920	G	A	1.43758e-05	0.000430177	NA	NA	NA
1	20210078	C	T	-3.66097e-05	NA	NA	NA	NA
1	20242947	T	G	1.38418e-05	NA	NA	NA	NA
1	20251398	C	A	0.000108662	NA	NA	NA	NA
1	20255521	G	A	8.94743e-06	NA	NA	NA	NA
1	20258871	G	T	0.000133828	NA	NA	NA	NA
1	20280159	T	C	0.000169768	NA	NA	NA	NA
1	20291957	G	A	8.62761e-05	NA	NA	NA	NA
1	20295393	C	A	4.78199e-05	NA	NA	NA	NA
1	20295782	C	T	4.54014e-06	NA	NA	NA	NA
1	20297570	C	T	1.67707e-05	NA	NA	NA	NA
1	20304557	G	A	8.83132e-05	NA	NA	NA	NA
1	20304690	G	A	6.72323e-06	NA	NA	NA	NA
1	20467366	G	A	0.0001944	NA	NA	NA	NA
1	20531831	G	C	-3.40384e-05	NA	NA	NA	NA
1	20575841	C	G	1.99685e-05	NA	NA	NA	NA
1	20594902	G	A	0.000266481	NA	NA	NA	NA
1	20609755	G	A	-6.32698e-05	NA	NA	NA	NA
1	20633892	A	T	3.84908e-05	NA	NA	NA	NA
1	20639449	G	A	-0.000213986	NA	NA	NA	NA
1	20651217	C	CAGTA	4.42832e-05	NA	NA	NA	NA
1	20651565	G	A	NA	-0.00175301	NA	NA	NA
1	20670579	A	G	8.97677e-05	NA	NA	NA	NA
1	20673311	T	C	-8.11345e-05	NA	NA	NA	NA
1	20698927	G	A	-1.29369e-05	NA	NA	NA	NA
1	20877353	A	C	-8.07445e-06	NA	NA	NA	NA
1	20940193	G	A	0.000254657	NA	NA	NA	NA
1	21054958	C	T	-7.5878e-06	NA	NA	NA	NA
1	21192694	GC	G	-6.08288e-05	NA	NA	NA	NA
1	21218298	T	C	4.24252e-05	NA	NA	NA	NA
1	21271965	G	A	1.08032e-05	NA	NA	NA	NA
1	21406371	A	AT	3.19587e-05	NA	NA	NA	NA
1	21566463	A	T	1.82913e-05	NA	NA	NA	NA
1	21570934	G	A	-0.000122457	NA	NA	NA	NA
1	21582124	G	A	0.000899936	NA	NA	NA	NA
1	21589304	C	A	-1.54004e-05	NA	NA	NA	NA
1	21606974	T	C	1.40727e-05	NA	NA	NA	NA
1	21627801	T	C	9.86895e-05	NA	NA	NA	NA
1	21649796	C	T	1.04324e-05	NA	NA	NA	NA
1	21908161	C	T	-9.29918e-05	NA	NA	NA	NA
1	22009137	G	A	-0.00010534	NA	NA	NA	NA
1	22020903	A	G	1.16144e-05	0.00107944	0.00114079	0.00144269	NA
1	22027552	C	T	9.76264e-06	NA	NA	NA	NA
1	22031964	T	C	-2.49775e-06	NA	NA	NA	NA
1	22038465	A	C	NA	-0.000963952	-0.000956379	NA	NA
1	22046188	A	C	2.94638e-05	NA	NA	NA	NA
1	22046190	A	C	1.11022e-05	NA	NA	NA	NA
1	22061804	G	A	-2.36853e-05	NA	NA	NA	NA
1	22095338	C	T	1.24221e-05	NA	NA	NA	NA
1	22097582	C	G	5.62399e-06	NA	NA	NA	NA
1	22102208	A	G	NA	0.000746249	NA	NA	NA
1	22103059	A	G	1.15726e-05	NA	NA	NA	NA
1	22113027	T	C	-1.64559e-06	NA	NA	NA	NA
1	22114600	AG	A	9.99615e-05	NA	NA	NA	NA
1	22115372	C	T	-2.98322e-06	NA	NA	NA	NA
1	22120823	A	G	0.0517147	0.0185841	0.0190939	0.0213796	NA
1	22135618	G	A	NA	0.0073217	0.00581859	0.00819887	NA
1	22135638	T	G	-9.95917e-06	NA	NA	NA	NA
1	22141722	C	T	2.66559e-05	NA	NA	NA	0.0808
1	22145958	C	T	-3.37735e-06	NA	NA	NA	NA
1	22146013	G	A	6.75066e-06	NA	NA	NA	NA
1	22153666	A	G	1.54048e-05	0.00149	0.00145386	0.0016302	NA
1	22153748	T	C	2.96791e-05	NA	NA	NA	NA
1	22153819	A	G	2.68138e-05	NA	NA	NA	NA
1	22157156	T	TG	0.00249155	NA	NA	NA	NA
1	22158358	A	G	0.000164451	NA	NA	NA	NA
1	22158974	A	G	2.45018e-05	NA	NA	NA	NA
1	22159378	T	G	4.03969e-05	NA	NA	NA	NA
1	22159520	A	T	2.89159e-05	NA	NA	NA	NA
1	22160543	T	C	5.13007e-05	NA	NA	NA	NA
1	22165264	G	A	-2.4667e-05	NA	NA	NA	NA
1	22166394	G	C	2.86414e-05	0.00261613	0.00344141	0.00436652	NA
1	22168134	C	G	-4.52998e-05	NA	NA	NA	NA
1	22168722	G	A	NA	-0.0016078	-0.00143125	NA	NA
1	22170348	C	T	1.99483e-05	NA	NA	NA	NA
1	22172762	G	T	-0.000357237	NA	NA	NA	NA
1	22175135	T	C	2.23973e-05	NA	NA	NA	NA
1	22175353	A	G	NA	0.000732594	0.000856392	NA	NA
1	22177057	A	T	-2.91873e-05	NA	NA	NA	NA
1	22180358	A	G	NA	-0.0018299	-0.00211672	NA	NA
1	22181456	C	T	2.86072e-05	NA	NA	NA	NA
1	22205049	G	A	7.81209e-06	NA	NA	NA	NA
1	22205438	G	A	-5.55059e-06	NA	NA	NA	NA
1	22226476	C	G	-3.95075e-05	NA	NA	NA	NA
1	22231581	C	T	-3.39538e-05	NA	NA	NA	NA
1	22244892	C	T	4.731e-05	NA	NA	NA	NA
1	22247933	G	A	NA	0.000700248	NA	NA	NA
1	22249905	C	G	5.48702e-05	NA	NA	NA	NA
1	22251127	A	G	1.8656e-05	NA	NA	NA	NA
1	22258743	G	A	2.64051e-05	0.000680474	NA	NA	NA
1	22266892	T	C	-6.10573e-05	NA	NA	NA	NA
1	22274518	A	G	-3.21347e-05	NA	NA	NA	NA
1	22281885	G	A	-7.24583e-05	NA	NA	NA	NA
1	22286000	C	G	-5.11347e-05	NA	NA	NA	NA
1	22286197	A	G	NA	-0.00129598	-0.00131148	NA	NA
1	22294732	G	A	-3.57395e-06	NA	NA	NA	NA
1	22311702	G	A	-1.19126e-05	NA	NA	NA	NA
1	22314477	G	A	NA	-0.000573196	NA	NA	NA
1	22316304	G	A	-4.11136e-05	NA	NA	NA	NA
1	22336191	A	T	-0.000426529	NA	NA	NA	NA
1	22358024	G	A	-5.02686e-05	NA	NA	NA	NA
1	22358541	G	T	-8.08699e-05	NA	NA	NA	NA
1	22360101	G	A	-0.00011869	NA	NA	NA	NA
1	22363924	C	T	-0.000216721	NA	NA	NA	NA
1	22368919	T	C	-0.000190122	NA	NA	NA	NA
1	22373477	G	A	5.30171e-05	NA	NA	NA	NA
1	22375431	C	T	-0.000174781	NA	NA	NA	NA
1	22375941	C	T	0.000312337	NA	NA	NA	NA
1	22382643	T	C	-0.000391996	NA	NA	NA	NA
1	22644390	A	G	-8.53971e-06	NA	NA	NA	NA
1	22648968	C	G	0.000242752	NA	NA	NA	NA
1	22649183	C	A	2.67164e-05	NA	NA	NA	NA
1	22654121	T	G	-9.0539e-05	NA	NA	NA	NA
1	22655383	A	G	NA	0.00105834	NA	NA	NA
1	22753858	G	A	-9.00855e-05	NA	NA	NA	NA
1	22816700	A	G	1.45847e-05	0.000324533	NA	NA	NA
1	22821843	A	G	2.60668e-05	NA	NA	NA	NA
1	22885147	C	T	2.86769e-05	NA	NA	NA	NA
1	22898281	C	T	7.41045e-05	NA	NA	NA	NA
1	22902684	G	A	7.32695e-05	NA	NA	NA	NA
1	22987338	C	T	2.12489e-05	NA	NA	NA	NA
1	23015700	C	G	0.000105428	NA	NA	NA	NA
1	23109045	G	A	NA	-0.00132089	-0.00127161	NA	NA
1	23143599	G	T	9.1035e-06	NA	NA	NA	NA
1	23145555	C	T	-0.00018789	NA	NA	NA	NA
1	23160050	T	C	-2.15756e-05	NA	NA	NA	NA
1	23178967	A	G	-9.02613e-05	NA	NA	NA	NA
1	23211838	T	A	-5.39877e-05	NA	NA	NA	NA
1	23220675	G	A	-6.37689e-05	-0.000780629	NA	NA	NA
1	23282074	A	T	-8.8693e-06	NA	NA	NA	NA
1	23282195	G	A	4.41477e-06	NA	NA	NA	NA
1	23292213	T	C	9.73337e-05	NA	NA	NA	NA
1	23359387	C	A	1.26999e-05	NA	NA	NA	NA
1	23374318	C	T	-0.000263257	NA	NA	NA	NA
1	23386035	T	A	0.000200814	NA	NA	NA	NA
1	23388321	C	G	-0.000236211	NA	NA	NA	NA
1	23397442	G	A	-3.16175e-05	-0.000502293	NA	NA	NA
1	23404011	C	A	1.13708e-05	NA	NA	NA	NA
1	23417663	T	C	-4.42374e-05	NA	NA	NA	NA
1	23422655	G	A	0.000303006	NA	NA	NA	NA
1	23434881	C	G	-8.8716e-06	NA	NA	NA	NA
1	23467678	G	A	1.40297e-05	NA	NA	NA	NA
1	23468421	A	G	NA	0.00219416	0.00241679	NA	NA
1	23549012	C	T	-9.44754e-06	NA	NA	NA	NA
1	23559582	T	C	0.000182987	NA	NA	NA	NA
1	23559808	GC	G	-0.0002382	NA	NA	NA	NA
1	23592829	G	A	-5.53304e-06	NA	NA	NA	NA
1	23621459	T	G	1.11799e-05	NA	NA	NA	NA
1	23627839	T	A	1.6264e-05	NA	NA	NA	NA
1	23646795	A	G	9.5872e-05	0.00102183	NA	NA	NA
1	23658819	G	A	NA	0.00126985	NA	NA	NA
1	23661411	A	G	0.000111404	NA	NA	NA	NA
1	23760320	T	C	6.63512e-06	NA	NA	NA	NA
1	23788497	G	A	-2.78654e-05	NA	NA	NA	NA
1	23875153	G	A	NA	-0.00212393	-0.00232192	NA	NA
1	23879542	G	A	-0.00051095	NA	NA	NA	NA
1	23898176	G	T	-9.53483e-05	NA	NA	NA	NA
1	23954531	G	A	0.000109649	NA	NA	NA	NA
1	23997420	T	G	-5.62182e-06	NA	NA	NA	NA
1	24115627	G	A	2.56258e-05	NA	NA	NA	NA
1	24189333	C	T	-1.62395e-05	NA	NA	NA	NA
1	24261002	C	T	-7.8088e-05	NA	NA	NA	NA
1	24265747	G	A	-0.000140912	NA	NA	NA	NA
1	24280302	C	T	7.16732e-05	NA	NA	NA	NA
1	24299166	A	T	0.000312967	NA	NA	NA	NA
1	24299684	A	G	-9.04352e-05	NA	NA	NA	NA
1	24312923	A	G	4.86549e-05	NA	NA	NA	NA
1	24316087	G	A	5.27861e-05	NA	NA	NA	NA
1	24320758	C	T	-0.000242108	NA	NA	NA	NA
1	24334426	C	T	-0.000128921	NA	NA	NA	NA
1	24477528	A	G	-4.03507e-05	NA	NA	NA	NA
1	24481089	T	G	-6.77889e-05	NA	NA	NA	NA
1	24502254	AGGAGGGGAGGGGATG	A	-0.000134402	NA	NA	NA	NA
1	24625301	TAA	T	3.51932e-06	NA	NA	NA	NA
1	24695802	A	G	-1.13907e-05	NA	NA	NA	NA
1	24879240	C	T	5.44134e-06	NA	NA	NA	NA
1	24901186	G	A	2.45297e-05	NA	NA	NA	NA
1	24919883	G	GT	1.63292e-05	NA	NA	NA	NA
1	24921782	G	A	4.47121e-06	NA	NA	NA	NA
1	24988919	G	A	-9.94203e-06	NA	NA	NA	NA
1	25008295	C	G	1.36138e-05	NA	NA	NA	NA
1	25032364	C	T	-2.14261e-06	NA	NA	NA	NA
1	25055095	G	A	0.000205623	NA	NA	NA	NA
1	25704603	G	A	1.1863e-05	NA	NA	NA	NA
1	26010604	G	T	1.15591e-05	NA	NA	NA	NA
1	26072103	T	G	-6.89158e-05	NA	NA	NA	NA
1	26085427	A	G	5.7734e-05	0.00110493	NA	NA	NA
1	26111731	T	A	-0.000440419	NA	NA	NA	NA
1	26168395	C	G	5.43325e-05	NA	NA	NA	NA
1	26169879	C	T	-9.82244e-05	NA	NA	NA	NA
1	26191303	A	G	5.77408e-05	NA	NA	NA	NA
1	26195723	T	C	5.14803e-05	NA	NA	NA	NA
1	26314278	T	C	-1.78195e-05	NA	NA	NA	NA
1	26339382	C	G	0.000199219	NA	NA	NA	NA
1	26372666	T	C	-8.83905e-05	NA	NA	NA	NA
1	26375723	G	A	-0.00012344	NA	NA	NA	NA
1	26403942	G	A	NA	-0.000260593	NA	NA	NA
1	26409593	G	C	8.47251e-06	NA	NA	NA	NA
1	26417970	T	G	-5.0551e-05	NA	NA	NA	NA
1	26440132	C	T	-5.19456e-05	NA	NA	NA	NA
1	26469900	G	T	1.1207e-05	NA	NA	NA	NA
1	26476311	G	A	-6.85067e-05	NA	NA	NA	NA
1	26524957	T	C	9.03775e-06	NA	NA	NA	NA
1	26574314	G	A	-1.0149e-05	NA	NA	NA	NA
1	26873862	G	A	-3.36946e-05	NA	NA	NA	NA
1	27025138	T	A	5.9947e-06	NA	NA	NA	NA
1	27075236	C	G	0.000176069	NA	NA	NA	NA
1	27107482	C	A	0.000265746	NA	NA	NA	NA
1	27255568	C	T	-4.32853e-06	NA	NA	NA	NA
1	27272201	G	A	7.66093e-06	NA	NA	NA	NA
1	27342195	G	A	9.10207e-06	NA	NA	NA	NA
1	27354996	G	C	-2.3389e-05	NA	NA	NA	NA
1	27505152	A	G	2.44958e-05	NA	NA	NA	NA
1	27911413	A	G	-5.83836e-06	NA	NA	NA	NA
1	28018926	G	A	-2.86553e-06	NA	NA	NA	NA
1	28307649	G	A	-1.4915e-05	NA	NA	NA	NA
1	28547716	G	A	-5.53467e-05	NA	NA	NA	NA
1	28714980	T	G	7.74535e-06	NA	NA	NA	NA
1	28753055	T	A	2.21554e-05	NA	NA	NA	NA
1	29159270	A	C	1.17671e-05	NA	NA	NA	NA
1	29193613	C	T	9.08403e-06	NA	NA	NA	NA
1	29234466	A	C	0.000190744	NA	NA	NA	NA
1	29236001	C	T	5.56223e-06	NA	NA	NA	NA
1	29299809	CA	C	2.38062e-05	NA	NA	NA	NA
1	29329400	T	C	2.32361e-05	NA	NA	NA	NA
1	29345844	A	G	9.3972e-06	NA	NA	NA	NA
1	29349999	C	T	5.06983e-05	NA	NA	NA	NA
1	29448930	G	A	0.000109663	NA	NA	NA	NA
1	29470409	G	C	-4.47649e-05	-0.000845317	NA	NA	NA
1	29472514	G	C	-0.0003261	-0.00160481	-0.00180769	NA	NA
1	29472766	C	T	-0.000101967	NA	NA	NA	NA
1	29474856	C	A	NA	-0.00129872	NA	NA	NA
1	29476920	C	T	-4.63969e-05	NA	NA	NA	NA
1	29485893	C	T	8.18683e-05	NA	NA	NA	NA
1	29541744	G	A	-1.83538e-05	NA	NA	NA	NA
1	29637486	T	C	8.31082e-06	NA	NA	NA	NA
1	29691283	A	T	1.53864e-05	NA	NA	NA	NA
1	29699770	C	T	5.64279e-06	NA	NA	NA	NA
1	29798741	G	A	9.13583e-06	NA	NA	NA	NA
1	29841452	T	G	4.38137e-06	NA	NA	NA	NA
1	29849520	A	G	1.85774e-05	NA	NA	NA	NA
1	29888536	G	A	-8.61229e-06	NA	NA	NA	NA
1	29954212	A	T	5.2717e-06	NA	NA	NA	NA
1	30072976	C	T	-2.02682e-05	NA	NA	NA	NA
1	30262046	C	T	3.14762e-05	NA	NA	NA	NA
1	30284662	C	A	8.56961e-06	NA	NA	NA	NA
1	30470932	C	T	3.002e-06	NA	NA	NA	NA
1	30507939	G	A	-0.000239731	NA	NA	NA	NA
1	30579489	C	A	4.96573e-05	NA	NA	NA	NA
1	30591905	G	A	5.50527e-05	NA	NA	NA	NA
1	30593720	C	G	3.79114e-05	NA	NA	NA	NA
1	30625908	A	G	6.32356e-06	NA	NA	NA	NA
1	30633353	G	A	1.93665e-05	NA	NA	NA	NA
1	30755351	G	C	5.68107e-05	NA	NA	NA	NA
1	30782128	T	G	6.39106e-05	NA	NA	NA	NA
1	30784958	A	G	8.91734e-05	0.00122882	0.00107962	NA	NA
1	30796818	C	T	-0.000202199	NA	NA	NA	NA
1	30806547	C	T	1.09683e-05	NA	NA	NA	NA
1	30835330	A	G	3.32842e-05	NA	NA	NA	NA
1	30903414	CAT	C	3.00253e-05	NA	NA	NA	NA
1	30907336	G	C	-9.46391e-06	NA	NA	NA	NA
1	30912125	T	C	7.17472e-05	NA	NA	NA	NA
1	30960997	C	T	6.02171e-05	NA	NA	NA	NA
1	31003983	T	C	-0.000124935	NA	NA	NA	NA
1	31045195	G	A	-6.72591e-06	NA	NA	NA	NA
1	31100408	G	A	-1.27639e-05	NA	NA	NA	NA
1	31103086	G	T	-1.32527e-05	NA	NA	NA	NA
1	31113658	A	G	-0.000140119	NA	NA	NA	NA
1	31123632	C	T	-2.22015e-05	NA	NA	NA	NA
1	31137953	G	C	-9.27419e-06	NA	NA	NA	NA
1	31169968	G	A	-0.000112161	NA	NA	NA	NA
1	31209827	GAA	G	-0.000143911	NA	NA	NA	NA
1	31214984	C	T	-0.00016647	NA	NA	NA	NA
1	31215111	G	A	NA	-0.00188793	-0.00202419	NA	NA
1	31219188	T	C	1.75929e-05	NA	NA	NA	NA
1	31282700	G	A	-6.45962e-06	NA	NA	NA	NA
1	31424926	C	T	2.40841e-05	NA	NA	NA	NA
1	31428188	C	T	-1.59842e-05	NA	NA	NA	NA
1	31480905	G	A	1.47373e-05	NA	NA	NA	NA
1	31497461	A	T	-1.94805e-05	NA	NA	NA	NA
1	31576911	G	T	-3.67788e-06	NA	NA	NA	NA
1	31617492	C	G	4.27295e-05	NA	NA	NA	NA
1	31625809	T	C	-7.17028e-05	NA	NA	NA	NA
1	31833592	C	T	1.74848e-05	NA	NA	NA	NA
1	31862408	T	G	1.12803e-05	NA	NA	NA	NA
1	31863021	A	G	-4.94094e-05	NA	NA	NA	NA
1	31921891	T	G	-5.98767e-05	NA	NA	NA	NA
1	31924723	C	T	-9.90596e-05	NA	NA	NA	NA
1	31928217	A	T	-3.16767e-05	NA	NA	NA	NA
1	31933389	C	G	-0.000114365	NA	NA	NA	NA
1	31979768	G	A	-0.00010761	NA	NA	NA	NA
1	32126615	C	G	-9.86122e-06	NA	NA	NA	NA
1	32428313	T	G	7.5383e-06	NA	NA	NA	NA
1	32484456	G	C	0.000126352	NA	NA	NA	NA
1	32883253	T	C	0.000100779	NA	NA	NA	NA
1	32953383	G	A	-4.48852e-05	NA	NA	NA	NA
1	32959952	G	A	-8.95216e-06	NA	NA	NA	NA
1	32960060	A	G	1.41521e-05	NA	NA	NA	NA
1	33073363	A	C	8.34275e-05	NA	NA	NA	NA
1	33182762	C	T	-9.87952e-06	NA	NA	NA	NA
1	33379941	T	C	-7.31552e-06	NA	NA	NA	NA
1	33596178	C	T	2.08498e-05	NA	NA	NA	NA
1	33641043	C	T	-0.000522868	NA	NA	NA	NA
1	33660914	G	A	-9.8354e-06	NA	NA	NA	NA
1	33684285	G	A	2.57765e-05	0.000878899	0.000822129	NA	NA
1	33690933	T	C	2.59446e-05	NA	NA	NA	NA
1	33727821	G	A	5.76987e-06	NA	NA	NA	NA
1	33728333	CT	C	7.54137e-05	NA	NA	NA	NA
1	33744166	T	C	-4.96355e-05	NA	NA	NA	NA
1	33920225	G	A	2.17174e-05	NA	NA	NA	NA
1	33942596	T	C	-0.000535452	NA	NA	NA	NA
1	33956562	T	C	-0.00373344	NA	NA	NA	NA
1	33960918	T	G	-4.08442e-05	NA	NA	NA	NA
1	33962281	G	C	-4.74911e-05	NA	NA	NA	NA
1	34047934	T	C	-8.71794e-06	NA	NA	NA	NA
1	34102801	G	A	-1.06112e-05	NA	NA	NA	NA
1	34134995	T	C	0.000182723	NA	NA	NA	NA
1	34165500	C	T	2.9753e-05	NA	NA	NA	NA
1	34178762	TG	T	6.25343e-05	NA	NA	NA	NA
1	34184360	C	T	1.29868e-05	NA	NA	NA	NA
1	34185479	C	A	0.000105209	NA	NA	NA	NA
1	34196399	G	A	NA	0.000244554	NA	NA	NA
1	34197546	C	T	1.33309e-05	NA	NA	NA	NA
1	34419283	G	A	4.4985e-06	NA	NA	NA	NA
1	34476472	G	T	-1.95297e-05	NA	NA	NA	NA
1	34559003	G	A	1.13342e-05	NA	NA	NA	NA
1	34560599	C	T	-1.91254e-05	NA	NA	NA	NA
1	34594391	T	C	0.000139375	NA	NA	NA	NA
1	34703486	G	A	-5.821e-05	NA	NA	NA	NA
1	34706019	C	A	-6.52002e-05	NA	NA	NA	NA
1	34722848	G	A	-8.27298e-05	NA	NA	NA	NA
1	34724477	CACT	C	-3.18563e-05	NA	NA	NA	NA
1	34732921	C	G	-7.33322e-05	NA	NA	NA	NA
1	34812427	T	G	7.74183e-06	NA	NA	NA	NA
1	35170868	A	G	-4.7796e-05	NA	NA	NA	NA
1	35173746	G	C	-7.72126e-05	NA	NA	NA	NA
1	35195354	A	G	-6.53975e-05	NA	NA	NA	NA
1	35207230	T	G	5.10623e-06	NA	NA	NA	NA
1	35216783	G	T	-4.90672e-06	NA	NA	NA	NA
1	35225783	T	A	-2.3164e-05	NA	NA	NA	NA
1	35318504	C	T	6.82348e-06	NA	NA	NA	NA
1	35472594	C	T	7.57369e-06	NA	NA	NA	NA
1	35857384	C	T	-0.000136523	NA	NA	NA	NA
1	35931797	G	A	1.41319e-05	NA	NA	NA	NA
1	36122750	T	C	5.2713e-05	NA	NA	NA	NA
1	36129661	G	A	0.000285469	NA	NA	NA	NA
1	36193847	G	A	1.59695e-05	NA	NA	NA	NA
1	36563212	G	T	8.55207e-05	NA	NA	NA	NA
1	36575756	A	C	3.63733e-05	NA	NA	NA	NA
1	36593804	A	G	-4.42462e-05	NA	NA	NA	NA
1	36614765	G	A	-1.13143e-05	NA	NA	NA	NA
1	36761326	G	A	0.000528947	NA	NA	NA	NA
1	37074104	C	T	1.05393e-05	NA	NA	NA	NA
1	37184319	C	T	1.02271e-05	NA	NA	NA	NA
1	37198871	G	A	-6.82057e-06	NA	NA	NA	NA
1	37246821	A	G	3.53227e-05	NA	NA	NA	NA
1	37263516	G	A	1.52509e-05	NA	NA	NA	NA
1	37309260	C	T	2.5848e-05	NA	NA	NA	NA
1	37319926	G	A	-2.88914e-05	-0.000822542	-0.000775495	NA	NA
1	37339195	G	T	3.77872e-05	NA	NA	NA	NA
1	37342337	T	C	-1.54472e-05	NA	NA	NA	NA
1	37349653	C	G	-6.60756e-05	NA	NA	NA	NA
1	37373487	T	C	-1.23425e-05	NA	NA	NA	NA
1	37390062	C	T	8.25361e-06	NA	NA	NA	NA
1	37430708	G	C	1.51653e-05	NA	NA	NA	NA
1	37432823	T	G	9.15713e-06	NA	NA	NA	NA
1	37436514	A	G	2.28097e-05	NA	NA	NA	NA
1	37436534	T	C	2.74962e-05	NA	NA	NA	NA
1	37436730	G	A	NA	0.00120238	0.00108629	NA	NA
1	37441202	G	C	-5.57024e-06	NA	NA	NA	NA
1	37442946	C	G	-5.60982e-07	NA	NA	NA	NA
1	37443665	A	T	2.89068e-05	NA	NA	NA	NA
1	37443887	C	A	NA	0.00056742	NA	NA	NA
1	37450600	T	A	-8.07954e-06	NA	NA	NA	NA
1	37470651	T	C	1.96036e-05	NA	NA	NA	NA
1	37473493	C	T	-2.25172e-05	NA	NA	NA	NA
1	37474837	C	A	2.34378e-05	NA	NA	NA	NA
1	37476352	A	G	-1.07541e-05	NA	NA	NA	NA
1	37486153	T	C	3.05549e-06	NA	NA	NA	NA
1	37502746	T	A	3.19825e-06	NA	NA	NA	NA
1	37506657	T	G	-2.37628e-05	NA	NA	NA	NA
1	37508896	G	A	-4.23594e-05	NA	NA	NA	NA
1	37515602	G	T	2.92353e-06	NA	NA	NA	NA
1	37548877	A	G	-3.02147e-05	NA	NA	NA	NA
1	37551789	G	A	2.24209e-06	NA	NA	NA	NA
1	37560086	C	T	5.32466e-05	NA	NA	NA	NA
1	37566693	C	T	2.10657e-06	NA	NA	NA	NA
1	37572787	G	A	NA	-0.00245385	-0.00236454	-0.00266142	NA
1	37588539	G	A	7.77206e-06	NA	NA	NA	NA
1	37589128	T	C	6.11322e-07	NA	NA	NA	NA
1	37604377	G	A	NA	-0.00108309	-0.00102793	NA	NA
1	37605131	T	C	-9.76645e-06	NA	NA	NA	NA
1	37605594	C	T	3.84587e-06	NA	NA	NA	NA
1	37610260	A	G	-1.28769e-05	NA	NA	NA	NA
1	37612628	A	G	NA	-0.000302638	-0.000288128	NA	NA
1	37614393	C	A	-0.000242239	NA	NA	NA	NA
1	37616450	G	A	NA	0.0495207	0.049548	0.0531616	0.0835
1	37620906	C	T	0.0743897	NA	NA	NA	NA
1	37624585	C	T	5.03386e-06	NA	NA	NA	NA
1	37627051	C	T	-4.45029e-06	NA	NA	NA	NA
1	37630325	GCT	G	-1.39615e-05	NA	NA	NA	NA
1	37630675	G	A	-1.01798e-05	NA	NA	NA	NA
1	37630749	G	C	NA	0.00139384	0.00165685	0.00143949	NA
1	37630757	G	A	9.91527e-06	0.00072083	0.000700218	NA	NA
1	37632363	C	G	6.98562e-06	NA	NA	NA	NA
1	37632364	G	A	-8.64383e-06	-0.000317255	NA	NA	NA
1	37635399	G	C	1.07996e-05	0.000631358	0.000625007	NA	NA
1	37638522	C	A	NA	0.000898177	0.00091737	0.0010718	NA
1	37641138	G	GA	1.30404e-05	NA	NA	NA	NA
1	37647668	A	G	-3.91288e-06	NA	NA	NA	NA
1	37648051	G	A	6.49763e-06	NA	NA	NA	NA
1	37650908	G	A	-2.98105e-05	NA	NA	NA	NA
1	37651942	T	C	-1.05551e-05	NA	NA	NA	NA
1	37654720	A	C	-3.76421e-05	NA	NA	NA	NA
1	37673424	A	G	-7.06143e-06	NA	NA	NA	NA
1	37673661	C	T	1.22516e-05	NA	NA	NA	NA
1	37674092	A	T	1.20753e-05	NA	NA	NA	NA
1	37676203	T	C	-1.36659e-05	NA	NA	NA	NA
1	37676919	C	G	8.90367e-05	NA	NA	NA	NA
1	37678596	G	T	2.17188e-05	NA	NA	NA	NA
1	37732433	T	C	-2.57806e-05	NA	NA	NA	NA
1	37779845	T	G	-1.29409e-05	NA	NA	NA	NA
1	37782066	A	G	NA	-0.00051693	-0.000642598	NA	NA
1	37914871	C	G	1.21157e-05	NA	NA	NA	NA
1	37966140	T	C	6.36368e-06	NA	NA	NA	NA
1	37970564	GCAC	G	-1.60872e-05	NA	NA	NA	NA
1	38100852	G	A	5.28676e-06	NA	NA	NA	NA
1	38193045	G	A	-4.35103e-05	NA	NA	NA	NA
1	38373505	T	C	-1.19262e-05	NA	NA	NA	NA
1	38467446	G	A	5.37773e-05	NA	NA	NA	NA
1	38477711	GA	G	-1.01233e-05	NA	NA	NA	NA
1	38500491	G	A	-1.26091e-05	NA	NA	NA	NA
1	38501606	G	C	NA	-0.00043974	-0.000421295	NA	NA
1	38566251	G	A	-5.83356e-05	NA	NA	NA	NA
1	38571944	G	C	1.26989e-05	NA	NA	NA	NA
1	38579916	A	C	-0.00022781	NA	NA	NA	NA
1	38707075	G	A	7.96896e-05	NA	NA	NA	NA
1	38840134	C	T	3.58367e-06	NA	NA	NA	NA
1	38871386	C	T	-1.22127e-05	NA	NA	NA	NA
1	38934549	C	T	1.63545e-05	NA	NA	NA	NA
1	38950306	G	A	3.07089e-05	NA	NA	NA	NA
1	38964565	T	A	-0.000109912	NA	NA	NA	NA
1	38968893	C	T	-5.62913e-05	NA	NA	NA	NA
1	38973866	G	A	-2.1507e-05	-0.00121101	-0.0010472	NA	NA
1	38976866	C	G	-0.00017543	NA	NA	NA	NA
1	38980726	TTTTTC	T	8.70392e-05	NA	NA	NA	NA
1	38989798	C	T	7.89436e-06	NA	NA	NA	NA
1	38999473	C	T	-0.000355298	NA	NA	NA	NA
1	39011963	T	G	-0.000557436	NA	NA	NA	NA
1	39016016	G	A	0.000499741	NA	NA	NA	NA
1	39020538	AT	A	-0.00010945	NA	NA	NA	NA
1	39021472	G	T	-0.000143899	NA	NA	NA	NA
1	39022880	C	T	3.41646e-05	NA	NA	NA	NA
1	39036496	T	TC	0.000126761	NA	NA	NA	NA
1	39041489	A	G	NA	-0.0044036	-0.00443636	-0.00548584	NA
1	39052334	G	A	NA	-0.00347309	-0.00287185	-0.00352583	NA
1	39062646	G	A	-2.73942e-05	NA	NA	NA	NA
1	39066596	C	T	-0.00014427	NA	NA	NA	NA
1	39069587	C	T	4.42084e-05	NA	NA	NA	NA
1	39186410	G	A	0.00025499	NA	NA	NA	NA
1	39475863	A	G	0.000116615	NA	NA	NA	NA
1	39487073	G	A	1.50699e-05	0.00053736	NA	NA	NA
1	39535634	A	G	1.47743e-05	NA	NA	NA	NA
1	39755483	C	T	0.000315697	NA	NA	NA	NA
1	39768082	G	GCA	-0.00014357	NA	NA	NA	NA
1	39771845	C	G	4.61531e-05	NA	NA	NA	NA
1	39784275	T	C	0.000102454	NA	NA	NA	NA
1	39791400	T	C	-2.34632e-05	NA	NA	NA	NA
1	39812409	T	C	0.000207246	NA	NA	NA	NA
1	39816963	A	G	0.000601188	NA	NA	NA	NA
1	39816965	A	G	NA	0.00470727	0.00463834	0.00551528	NA
1	39817379	T	G	0.000208871	NA	NA	NA	NA
1	39824140	A	C	8.42688e-05	NA	NA	NA	NA
1	39824339	A	G	0.000135972	NA	NA	NA	NA
1	39829198	G	GT	-2.54879e-05	NA	NA	NA	NA
1	39829228	T	C	-3.6829e-05	NA	NA	NA	NA
1	39846381	TG	T	-5.83749e-05	NA	NA	NA	NA
1	39888872	C	G	-0.000167096	NA	NA	NA	NA
1	39902490	G	A	-2.56936e-05	NA	NA	NA	NA
1	39928482	C	T	2.47376e-05	NA	NA	NA	NA
1	39936038	C	A	0.000114834	NA	NA	NA	NA
1	39936593	G	C	-0.000158896	NA	NA	NA	NA
1	39943611	T	C	-0.00105221	NA	NA	NA	NA
1	39951949	C	G	0.000332977	NA	NA	NA	NA
1	39952917	A	G	0.000198917	NA	NA	NA	NA
1	39962915	G	T	0.00152668	NA	NA	NA	NA
1	39964192	T	C	2.96912e-05	NA	NA	NA	NA
1	39968099	A	G	0.00076831	0.00417411	0.00447911	0.00585581	NA
1	39972251	C	T	5.12692e-05	NA	NA	NA	NA
1	39972657	C	T	-0.000419528	NA	NA	NA	NA
1	39988016	G	C	-0.000294693	NA	NA	NA	NA
1	39990155	A	T	-2.39991e-05	NA	NA	NA	NA
1	39998563	G	A	5.89905e-06	NA	NA	NA	NA
1	40028293	A	G	2.37488e-05	NA	NA	NA	NA
1	40129221	G	A	4.31088e-06	NA	NA	NA	NA
1	40204036	T	C	5.07505e-06	NA	NA	NA	NA
1	40213661	GTAT	G	1.09334e-05	NA	NA	NA	NA
1	40251472	C	G	-3.01953e-05	NA	NA	NA	NA
1	40295351	TC	T	-1.8036e-05	NA	NA	NA	NA
1	40398300	C	T	9.61963e-06	NA	NA	NA	NA
1	40421674	G	T	7.02785e-06	NA	NA	NA	NA
1	40441233	T	G	1.05158e-05	NA	NA	NA	NA
1	40450546	T	C	-0.000103308	NA	NA	NA	NA
1	40450731	G	A	NA	0.000512208	0.000539369	NA	NA
1	40453004	A	G	-0.000259208	NA	NA	NA	NA
1	40462209	C	T	-0.000100046	NA	NA	NA	NA
1	40462287	C	T	-1.06919e-05	NA	NA	NA	NA
1	40528327	C	T	5.43257e-05	NA	NA	NA	NA
1	40540019	G	T	2.18241e-05	NA	NA	NA	NA
1	40570498	A	C	1.29918e-05	NA	NA	NA	NA
1	40580310	G	C	1.86678e-05	NA	NA	NA	NA
1	40623004	A	G	-1.8981e-05	-0.000654186	NA	NA	NA
1	40660159	G	T	1.20233e-05	NA	NA	NA	NA
1	40692370	C	T	0.000126303	NA	NA	NA	NA
1	40826112	C	T	4.57779e-05	NA	NA	NA	NA
1	40839400	C	A	4.56546e-05	NA	NA	NA	NA
1	40855102	C	A	-0.000125852	NA	NA	NA	NA
1	41479019	C	T	2.76354e-05	NA	NA	NA	NA
1	41501669	C	T	1.07215e-05	NA	NA	NA	NA
1	41563368	TA	T	-7.93684e-05	NA	NA	NA	NA
1	41648329	C	T	-2.98408e-05	NA	NA	NA	NA
1	41670110	G	A	-7.89102e-06	NA	NA	NA	NA
1	41674893	C	G	-1.53516e-05	NA	NA	NA	NA
1	41675952	GGGACA	G	-2.94211e-05	NA	NA	NA	NA
1	41678714	C	T	9.21586e-06	NA	NA	NA	NA
1	41687711	C	T	4.97657e-06	NA	NA	NA	NA
1	41702868	C	T	-1.28642e-05	NA	NA	NA	NA
1	41719582	T	G	3.65963e-05	NA	NA	NA	NA
1	41780000	A	G	1.92784e-05	NA	NA	NA	NA
1	42368741	T	C	-2.82419e-05	NA	NA	NA	NA
1	42434222	T	C	-9.67773e-05	NA	NA	NA	NA
1	42435411	A	C	NA	0.00102455	NA	NA	NA
1	42439507	A	G	7.18705e-05	NA	NA	NA	NA
1	42615459	C	T	5.60695e-05	NA	NA	NA	NA
1	42641953	T	C	0.000140585	NA	NA	NA	NA
1	42688503	T	C	1.26864e-05	NA	NA	NA	NA
1	42692839	C	T	0.000410087	NA	NA	NA	NA
1	42713389	T	C	0.000146569	NA	NA	NA	NA
1	42728965	CA	C	0.000272616	NA	NA	NA	NA
1	42735184	G	A	-1.90755e-05	NA	NA	NA	NA
1	42760665	T	G	6.6002e-05	NA	NA	NA	NA
1	42765060	C	T	-0.000101559	NA	NA	NA	NA
1	42770493	C	T	0.000350636	NA	NA	NA	NA
1	42818787	A	G	6.88309e-05	NA	NA	NA	NA
1	42834992	T	C	-0.000152922	NA	NA	NA	NA
1	42865745	A	G	-8.05315e-05	NA	NA	NA	NA
1	42974243	T	C	-6.00215e-06	NA	NA	NA	NA
1	42977705	G	C	-5.43375e-05	NA	NA	NA	NA
1	42994729	C	T	4.25638e-05	NA	NA	NA	NA
1	43057103	C	G	0.000176451	NA	NA	NA	NA
1	43089845	G	A	-1.23593e-05	NA	NA	NA	NA
1	43105857	A	G	9.63143e-05	NA	NA	NA	NA
1	43108523	A	G	3.97986e-06	NA	NA	NA	NA
1	43118642	G	A	3.26342e-05	NA	NA	NA	NA
1	43216790	G	A	-1.59102e-05	-0.000558754	NA	NA	NA
1	43245806	C	T	-1.66687e-05	NA	NA	NA	NA
1	43297415	A	G	0.000205277	NA	NA	NA	NA
1	43301467	G	A	0.000419993	0.00320212	0.00291115	NA	NA
1	43302076	A	G	-2.31272e-05	NA	NA	NA	NA
1	43303811	G	T	9.31054e-05	NA	NA	NA	NA
1	43374394	T	C	0.000880493	NA	NA	NA	NA
1	43478860	A	C	0.000258138	NA	NA	NA	NA
1	43484594	C	G	4.50342e-05	NA	NA	NA	NA
1	43550138	T	C	0.000106587	NA	NA	NA	NA
1	43566190	C	T	-2.61974e-05	NA	NA	NA	NA
1	43569681	C	T	2.43649e-05	NA	NA	NA	NA
1	43586527	G	A	-8.21195e-05	NA	NA	NA	NA
1	43589323	G	A	-6.4323e-05	NA	NA	NA	NA
1	43596483	C	T	-2.81692e-05	NA	NA	NA	NA
1	43600753	C	A	NA	-0.000924265	NA	NA	NA
1	43606347	C	T	3.27407e-05	NA	NA	NA	NA
1	43633104	T	C	-1.01843e-05	NA	NA	NA	NA
1	43654326	T	A	-0.000950443	NA	NA	NA	NA
1	43682828	G	C	-0.000141555	NA	NA	NA	NA
1	43710273	G	A	1.04354e-05	NA	NA	NA	NA
1	43722794	A	C	-8.60315e-05	NA	NA	NA	NA
1	43730007	C	T	4.74126e-06	NA	NA	NA	NA
1	43759017	G	A	-0.000247185	NA	NA	NA	NA
1	43774123	A	C	1.27556e-05	NA	NA	NA	NA
1	43779999	A	G	0.000123837	0.0018037	0.00208815	NA	NA
1	43783673	A	G	-0.00339871	NA	NA	NA	NA
1	43784099	T	C	0.000112805	NA	NA	NA	NA
1	43788915	G	A	-0.000668697	NA	NA	NA	NA
1	43795524	G	A	NA	0.0010629	0.00106118	NA	NA
1	43803516	T	A	-0.000312178	NA	NA	NA	NA
1	43824858	A	G	NA	-0.00508576	-0.00500232	-0.00836876	NA
1	43900578	G	A	NA	-0.00223831	-0.00234834	-0.00341111	NA
1	44009451	C	T	-0.000570489	NA	NA	NA	NA
1	44020567	C	T	-3.20343e-05	NA	NA	NA	NA
1	44022794	A	C	-0.00696097	NA	NA	NA	NA
1	44028123	A	G	-0.000138225	NA	NA	NA	NA
1	44028880	T	C	3.06219e-05	NA	NA	NA	NA
1	44031577	T	C	-4.96537e-05	NA	NA	NA	NA
1	44033140	A	G	-4.24216e-05	NA	NA	NA	NA
1	44036491	C	T	3.20388e-05	NA	NA	NA	NA
1	44045107	T	C	-4.37749e-05	NA	NA	NA	NA
1	44076819	G	A	1.96822e-05	NA	NA	NA	NA
1	44080172	T	C	-5.42022e-05	NA	NA	NA	NA
1	44089806	A	G	0.000228101	NA	NA	NA	NA
1	44094185	GGT	G	3.43752e-05	NA	NA	NA	NA
1	44101425	T	TC	-3.54069e-05	NA	NA	NA	NA
1	44103188	G	C	-0.00102021	NA	NA	NA	NA
1	44113092	A	C	NA	0.000683427	NA	NA	NA
1	44113376	T	G	5.01031e-05	NA	NA	NA	NA
1	44136750	G	A	-0.000107701	NA	NA	NA	NA
1	44149883	G	A	-9.91635e-06	NA	NA	NA	NA
1	44234176	T	G	3.29129e-05	NA	NA	NA	NA
1	44244385	A	G	-5.02003e-05	NA	NA	NA	NA
1	44256067	G	A	3.86743e-05	NA	NA	NA	NA
1	44278693	G	A	4.1669e-05	NA	NA	NA	NA
1	44285123	C	A	-2.78658e-05	NA	NA	NA	NA
1	44412069	C	T	-5.1291e-05	NA	NA	NA	NA
1	44456974	C	G	-6.08396e-06	NA	NA	NA	NA
1	44518876	A	G	3.19079e-05	NA	NA	NA	NA
1	44539266	G	A	-2.26187e-05	NA	NA	NA	NA
1	44540324	G	A	2.00906e-05	NA	NA	NA	NA
1	44540328	T	C	-0.000115558	NA	NA	NA	NA
1	44558699	T	C	-3.65571e-05	NA	NA	NA	NA
1	44563232	CAGGGGCG	C	-5.98638e-05	NA	NA	NA	NA
1	44563473	G	T	-8.85236e-05	NA	NA	NA	NA
1	44752870	T	C	0.000106321	NA	NA	NA	NA
1	44915093	G	A	4.00525e-05	NA	NA	NA	NA
1	44921898	T	A	3.21036e-05	NA	NA	NA	NA
1	44991468	T	C	3.12353e-05	NA	NA	NA	NA
1	44996969	C	T	4.07206e-05	NA	NA	NA	NA
1	45001255	C	A	NA	-0.00435018	-0.00426312	-0.00535889	NA
1	45006497	C	T	-0.000413861	NA	NA	NA	NA
1	45008336	T	C	7.961e-05	NA	NA	NA	NA
1	45010817	A	G	NA	0.000901738	NA	NA	NA
1	45037880	G	A	-8.57969e-05	NA	NA	NA	NA
1	45044295	A	G	6.62018e-05	NA	NA	NA	NA
1	45110922	C	T	4.0342e-05	NA	NA	NA	NA
1	45143092	C	T	2.3067e-05	NA	NA	NA	NA
1	45224460	C	T	-5.44182e-06	NA	NA	NA	NA
1	45242091	C	T	-3.49706e-05	NA	NA	NA	NA
1	46746233	C	T	6.68556e-06	NA	NA	NA	NA
1	46852111	T	G	-0.000185592	NA	NA	NA	NA
1	47226290	G	C	-5.32241e-06	NA	NA	NA	NA
1	47242204	C	T	8.30041e-06	NA	NA	NA	NA
1	47545154	A	G	1.03017e-05	NA	NA	NA	NA
1	47548785	G	A	0.000167332	NA	NA	NA	NA
1	47558504	C	G	1.28217e-05	NA	NA	NA	NA
1	47571583	T	C	6.55335e-06	NA	NA	NA	NA
1	47684637	T	C	0.000109413	NA	NA	NA	NA
1	47695953	G	A	0.000111436	NA	NA	NA	NA
1	47727082	G	A	5.50139e-05	NA	NA	NA	NA
1	47729688	T	C	1.07605e-05	NA	NA	NA	NA
1	47738318	C	A	1.61932e-05	NA	NA	NA	NA
1	47740469	G	A	4.88041e-05	NA	NA	NA	NA
1	47789739	C	T	-0.000287891	NA	NA	NA	NA
1	47793036	G	A	-1.61679e-05	NA	NA	NA	NA
1	47816912	T	C	9.83859e-06	NA	NA	NA	NA
1	47895941	G	C	1.35134e-05	NA	NA	NA	NA
1	47959907	C	A	-7.06107e-06	NA	NA	NA	NA
1	48053682	G	A	-6.02375e-06	NA	NA	NA	NA
1	48086832	C	G	-0.000150953	NA	NA	NA	NA
1	48232991	A	C	7.81801e-06	NA	NA	NA	NA
1	48368308	G	A	2.29454e-05	NA	NA	NA	NA
1	48546999	A	G	3.49774e-05	NA	NA	NA	NA
1	48642924	C	T	1.44038e-05	NA	NA	NA	NA
1	48668910	C	T	2.58727e-05	NA	NA	NA	NA
1	48678122	G	A	2.9599e-05	NA	NA	NA	NA
1	48753888	C	T	0.000211278	NA	NA	NA	NA
1	48765589	T	C	-0.000103907	NA	NA	NA	NA
1	48766403	A	C	NA	0.00120413	0.00127559	NA	NA
1	48768704	G	C	-0.000398156	NA	NA	NA	NA
1	48783932	A	G	NA	0.00210473	0.0019469	NA	NA
1	48828196	A	G	-0.000290154	NA	NA	NA	NA
1	48845778	A	C	-2.90418e-06	NA	NA	NA	NA
1	48911148	T	C	-8.11098e-05	NA	NA	NA	NA
1	48930148	C	T	0.000872025	NA	NA	NA	NA
1	48940436	A	G	2.35305e-05	NA	NA	NA	NA
1	49849003	C	T	-0.000612759	NA	NA	NA	NA
1	49862554	A	G	4.51523e-06	NA	NA	NA	NA
1	49982176	G	A	6.50521e-06	NA	NA	NA	NA
1	50069027	T	C	8.5017e-06	NA	NA	NA	NA
1	50177829	A	G	-9.05981e-05	NA	NA	NA	NA
1	50208887	A	G	1.78221e-05	NA	NA	NA	NA
1	50250595	C	T	0.000104906	NA	NA	NA	NA
1	50253289	C	T	-3.02537e-05	NA	NA	NA	NA
1	50259524	T	C	-0.000401832	NA	NA	NA	NA
1	50327014	G	A	-4.1989e-05	NA	NA	NA	NA
1	50348802	T	G	6.68661e-06	NA	NA	NA	NA
1	50365224	T	A	-4.35155e-05	NA	NA	NA	NA
1	50419788	AC	A	7.5581e-06	NA	NA	NA	NA
1	50573628	A	G	NA	0.00110135	NA	NA	NA
1	50663838	AATC	A	8.27811e-05	NA	NA	NA	NA
1	50666214	G	A	NA	0.000380432	NA	NA	NA
1	50693999	TTA	T	-5.18309e-05	NA	NA	NA	NA
1	50723884	G	C	-0.000188653	NA	NA	NA	NA
1	50790419	C	T	6.34001e-05	NA	NA	NA	NA
1	50865108	C	T	1.03975e-05	NA	NA	NA	NA
1	50998235	G	GA	0.000438489	NA	NA	NA	NA
1	51009816	G	A	NA	0.00167961	0.00195081	NA	NA
1	51059330	A	C	6.50911e-05	NA	NA	NA	NA
1	51059658	C	T	0.000915306	NA	NA	NA	NA
1	51072285	G	A	0.000244919	NA	NA	NA	NA
1	51076136	C	A	3.39254e-05	NA	NA	NA	NA
1	51078793	C	T	0.000170775	NA	NA	NA	NA
1	51083306	G	A	0.000226613	NA	NA	NA	NA
1	51106221	T	A	0.00114073	NA	NA	NA	NA
1	51107439	G	C	6.12958e-06	NA	NA	NA	NA
1	51116920	C	A	NA	0.000294167	NA	NA	NA
1	51119555	A	G	0.000298412	NA	NA	NA	NA
1	51133016	G	C	-0.000496578	NA	NA	NA	NA
1	51150707	A	G	NA	0.00166504	0.00160526	NA	NA
1	51167292	G	A	NA	-0.00244948	-0.00272205	NA	NA
1	51186172	T	C	0.000103871	NA	NA	NA	NA
1	51189634	C	A	NA	0.00101576	0.00090776	NA	NA
1	51229952	A	T	8.69772e-05	NA	NA	NA	NA
1	51293371	G	A	2.67347e-05	NA	NA	NA	NA
1	51296415	A	G	0.00032	NA	NA	NA	NA
1	51313536	G	A	7.05293e-05	NA	NA	NA	NA
1	51422046	TA	T	2.64459e-05	NA	NA	NA	NA
1	51457942	C	A	NA	0.00114619	NA	NA	NA
1	51482622	T	C	4.96322e-05	NA	NA	NA	NA
1	51486799	C	T	-0.000132049	NA	NA	NA	NA
1	51500016	T	G	0.00019179	NA	NA	NA	NA
1	51509539	A	G	0.000113479	NA	NA	NA	NA
1	51514375	T	A	2.15694e-05	NA	NA	NA	NA
1	51545387	G	A	-5.07577e-06	NA	NA	NA	NA
1	51562467	A	T	2.46868e-05	NA	NA	NA	NA
1	51563562	A	G	NA	0.000636541	0.000604234	NA	NA
1	51606770	C	T	5.97255e-05	NA	NA	NA	NA
1	51749417	ATCC	A	0.000629383	NA	NA	NA	NA
1	51762451	C	T	6.32151e-05	NA	NA	NA	NA
1	51805303	A	G	0.000143723	NA	NA	NA	NA
1	51807985	T	C	-9.65495e-05	NA	NA	NA	NA
1	51861230	G	A	-0.000139484	NA	NA	NA	NA
1	51869288	G	A	6.28813e-05	NA	NA	NA	NA
1	51877625	A	G	NA	0.00124643	NA	NA	NA
1	51902829	G	A	6.7105e-05	NA	NA	NA	NA
1	52017241	T	A	-2.44041e-05	NA	NA	NA	NA
1	52418758	T	G	3.48458e-06	NA	NA	NA	NA
1	52429606	T	A	8.71292e-05	NA	NA	NA	NA
1	52461898	A	G	7.11782e-06	NA	NA	NA	NA
1	52556233	G	C	1.40656e-05	NA	NA	NA	NA
1	52643882	G	C	-2.83665e-05	NA	NA	NA	NA
1	52704925	G	A	-9.73633e-06	NA	NA	NA	NA
1	52739985	A	G	4.9966e-05	NA	NA	NA	NA
1	52880707	C	T	-2.12547e-05	NA	NA	NA	NA
1	52991440	G	A	4.88062e-06	NA	NA	NA	NA
1	53116649	G	A	-0.000126038	NA	NA	NA	NA
1	53120338	C	T	2.24364e-05	NA	NA	NA	NA
1	53133317	G	A	9.29317e-05	NA	NA	NA	NA
1	53151297	C	T	1.17515e-05	NA	NA	NA	NA
1	53261870	G	A	-0.0019593	NA	NA	NA	NA
1	53289456	G	A	-0.000109996	NA	NA	NA	NA
1	53290600	A	G	3.77547e-06	NA	NA	NA	NA
1	53311841	A	T	-5.33392e-06	NA	NA	NA	NA
1	53345131	T	C	0.000145655	NA	NA	NA	NA
1	53367401	C	G	0.000232075	NA	NA	NA	NA
1	53379422	C	G	-1.26353e-05	NA	NA	NA	NA
1	53380414	A	C	3.10446e-05	NA	NA	NA	NA
1	53388312	T	C	6.44889e-06	NA	NA	NA	NA
1	53553259	G	A	-9.16841e-06	NA	NA	NA	NA
1	53636475	T	C	-7.21053e-06	NA	NA	NA	NA
1	53639390	G	A	-1.21685e-05	NA	NA	NA	NA
1	53655165	T	C	7.02391e-05	NA	NA	NA	NA
1	53661031	T	C	-4.54477e-05	NA	NA	NA	NA
1	53665741	C	G	5.56444e-05	NA	NA	NA	NA
1	53755729	A	G	4.74199e-05	NA	NA	NA	NA
1	53758257	G	A	0.00023093	NA	NA	NA	NA
1	53771914	G	T	-1.09679e-05	NA	NA	NA	NA
1	53873265	A	G	7.08461e-06	NA	NA	NA	NA
1	53893357	C	T	-0.000122008	NA	NA	NA	NA
1	53924793	C	T	-0.000143809	NA	NA	NA	NA
1	53956331	G	A	-1.58255e-05	-0.000849865	NA	NA	NA
1	54000272	C	T	0.000187301	NA	NA	NA	NA
1	54018840	C	T	-0.000114534	NA	NA	NA	NA
1	54067841	A	G	8.44454e-06	NA	NA	NA	NA
1	54077431	CA	C	2.1926e-05	NA	NA	NA	NA
1	54096972	C	G	-1.93127e-05	NA	NA	NA	NA
1	54173957	G	A	-0.000598542	NA	NA	NA	NA
1	54298760	C	A	-9.47247e-05	NA	NA	NA	NA
1	54303604	G	T	2.35393e-05	NA	NA	NA	NA
1	54308470	G	A	1.0963e-05	NA	NA	NA	NA
1	54317922	C	T	-0.000153626	NA	NA	NA	NA
1	54332751	G	A	-7.73765e-06	NA	NA	NA	NA
1	54337141	C	G	0.0001118	NA	NA	NA	NA
1	54339931	A	C	0.000125861	NA	NA	NA	NA
1	54348717	C	T	0.000149453	NA	NA	NA	NA
1	54349079	T	C	2.42449e-05	NA	NA	NA	NA
1	54353588	G	A	1.97886e-05	NA	NA	NA	NA
1	54367465	G	C	1.39629e-05	NA	NA	NA	NA
1	54368855	G	C	0.000170968	NA	NA	NA	NA
1	54379941	A	G	6.80807e-05	NA	NA	NA	NA
1	54403626	A	G	4.47124e-06	NA	NA	NA	NA
1	54405351	G	T	-0.00016172	NA	NA	NA	NA
1	54417133	C	G	0.000201477	NA	NA	NA	NA
1	54465723	G	T	6.05131e-05	NA	NA	NA	NA
1	54467067	C	T	1.30406e-05	NA	NA	NA	NA
1	54474561	T	C	8.38115e-06	NA	NA	NA	NA
1	54481174	G	A	0.000316838	0.00184778	0.00201422	NA	NA
1	54485098	G	A	0.000193593	NA	NA	NA	NA
1	54492906	C	T	-6.18203e-06	NA	NA	NA	NA
1	54496775	C	T	4.46114e-05	NA	NA	NA	NA
1	54503176	G	T	0.000196792	NA	NA	NA	NA
1	54506071	G	A	1.2631e-05	NA	NA	NA	NA
1	54527538	C	T	2.24666e-05	NA	NA	NA	NA
1	54536340	A	G	3.63838e-05	NA	NA	NA	NA
1	54548394	GA	G	2.74944e-06	NA	NA	NA	NA
1	54597007	A	G	7.16727e-06	NA	NA	NA	NA
1	54767472	C	T	-1.43983e-05	NA	NA	NA	NA
1	54788980	C	T	-1.3111e-05	NA	NA	NA	NA
1	54803969	C	T	1.36885e-05	NA	NA	NA	NA
1	54806750	A	G	6.78685e-05	NA	NA	NA	NA
1	54835182	GGTTT	G	1.07054e-05	NA	NA	NA	NA
1	54838495	A	T	7.32597e-06	NA	NA	NA	NA
1	54858136	G	A	5.45113e-05	NA	NA	NA	NA
1	54951301	G	A	-4.84024e-05	NA	NA	NA	NA
1	55014538	G	A	-6.18504e-05	NA	NA	NA	NA
1	55024024	C	T	0.000153264	NA	NA	NA	NA
1	55028375	G	A	7.41063e-06	NA	NA	NA	NA
1	55225072	T	C	4.5309e-05	NA	NA	NA	NA
1	55402157	C	A	-2.81502e-05	NA	NA	NA	NA
1	55405464	G	T	-5.50485e-05	NA	NA	NA	NA
1	55459490	C	T	9.47124e-06	NA	NA	NA	NA
1	55464789	G	A	NA	0.00104629	0.00109642	NA	NA
1	55470759	C	T	0.000255864	NA	NA	NA	NA
1	55473214	G	A	3.75711e-05	NA	NA	NA	NA
1	55477605	C	A	5.32014e-06	NA	NA	NA	NA
1	55493825	A	G	7.57298e-06	NA	NA	NA	NA
1	55496955	T	C	6.02531e-05	NA	NA	NA	NA
1	55536848	A	G	7.74065e-05	NA	NA	NA	NA
1	55587934	C	G	1.2666e-05	NA	NA	NA	NA
1	55639182	GA	G	0.000106155	NA	NA	NA	NA
1	55752965	A	G	3.92745e-05	NA	NA	NA	NA
1	55819157	G	C	1.49975e-05	NA	NA	NA	NA
1	55881816	CT	C	6.33977e-06	NA	NA	NA	NA
1	55980432	T	C	-0.000173474	NA	NA	NA	NA
1	55985656	T	C	-2.37587e-05	NA	NA	NA	NA
1	55987735	A	C	8.32367e-05	NA	NA	NA	NA
1	56001333	C	A	2.87042e-06	NA	NA	NA	NA
1	56032600	T	C	1.51793e-05	NA	NA	NA	NA
1	56091623	T	C	0.000145142	NA	NA	NA	NA
1	56139650	G	A	NA	-0.000403649	-0.00035696	NA	NA
1	56159723	G	A	-5.92266e-05	NA	NA	NA	NA
1	56224606	A	G	-2.04953e-05	NA	NA	NA	NA
1	56329482	C	T	-1.64058e-05	NA	NA	NA	NA
1	56373437	G	A	5.8063e-06	NA	NA	NA	NA
1	56467860	G	A	2.92421e-06	NA	NA	NA	NA
1	56545039	A	T	-5.14158e-05	NA	NA	NA	NA
1	56643064	GAT	G	1.35873e-05	NA	NA	NA	NA
1	56725986	G	T	-3.67942e-05	NA	NA	NA	NA
1	56847585	C	T	-0.000157283	NA	NA	NA	NA
1	56904172	C	A	-1.10418e-05	NA	NA	NA	NA
1	56932259	C	A	-7.89953e-06	NA	NA	NA	NA
1	56959145	T	C	3.33621e-06	NA	NA	NA	NA
1	56964567	G	A	1.35458e-05	NA	NA	NA	NA
1	57018294	A	G	1.81936e-05	NA	NA	NA	NA
1	57171303	T	C	-6.4212e-05	NA	NA	NA	NA
1	57182042	C	T	3.44799e-05	NA	NA	NA	NA
1	57193823	G	A	5.8195e-05	NA	NA	NA	NA
1	57203885	G	C	-7.76796e-06	NA	NA	NA	NA
1	57204361	T	C	-0.00031689	NA	NA	NA	NA
1	57561821	C	T	5.65e-06	NA	NA	NA	NA
1	57594738	T	A	3.77535e-05	NA	NA	NA	NA
1	57643946	C	T	7.92024e-06	NA	NA	NA	NA
1	57656321	C	T	7.27748e-06	NA	NA	NA	NA
1	57740688	T	C	4.68256e-05	NA	NA	NA	NA
1	57760258	C	A	2.59254e-05	NA	NA	NA	NA
1	57760351	ACTT	A	-5.75351e-06	NA	NA	NA	NA
1	57896692	C	T	-5.42547e-05	NA	NA	NA	NA
1	57979981	C	T	-6.43703e-05	NA	NA	NA	NA
1	58098024	C	T	-2.22876e-05	NA	NA	NA	NA
1	58305977	C	A	-4.05815e-06	NA	NA	NA	NA
1	58323094	G	A	2.91947e-06	NA	NA	NA	NA
1	58393984	T	C	-3.91388e-05	NA	NA	NA	NA
1	58423917	G	C	1.75914e-05	NA	NA	NA	NA
1	58450284	T	C	0.000182596	NA	NA	NA	NA
1	58456544	G	A	1.30469e-05	NA	NA	NA	NA
1	58468483	A	G	0.00021948	NA	NA	NA	NA
1	58582340	CTATT	C	-7.49193e-05	NA	NA	NA	NA
1	58592422	T	C	-5.45499e-05	NA	NA	NA	NA
1	58746399	C	T	7.67277e-06	NA	NA	NA	NA
1	58759834	T	TAC	-2.42803e-05	NA	NA	NA	NA
1	58911131	A	C	-5.07912e-06	NA	NA	NA	NA
1	58927109	C	G	-3.49649e-05	NA	NA	NA	NA
1	58930590	C	A	-6.31857e-05	-0.00128451	NA	NA	NA
1	58931909	G	A	3.65872e-05	NA	NA	NA	NA
1	58932611	T	C	-9.20307e-06	NA	NA	NA	NA
1	58957858	C	T	-0.000157001	NA	NA	NA	NA
1	58961190	C	G	2.6348e-05	NA	NA	NA	NA
1	58979707	G	A	-8.04055e-06	NA	NA	NA	NA
1	59124464	A	T	0.000367114	NA	NA	NA	NA
1	59189361	C	G	-8.95595e-06	NA	NA	NA	NA
1	59225159	A	AATC	-2.21867e-05	NA	NA	NA	NA
1	59247189	A	G	5.14361e-06	NA	NA	NA	NA
1	59286539	T	A	1.71132e-05	NA	NA	NA	NA
1	59288238	C	T	-5.50932e-06	NA	NA	NA	NA
1	59331166	C	T	7.26215e-05	NA	NA	NA	NA
1	59425519	A	G	-9.56149e-06	NA	NA	NA	NA
1	59558823	T	TG	-6.43907e-05	NA	NA	NA	NA
1	59731411	G	A	-5.98902e-05	-0.00116843	NA	NA	NA
1	60309221	C	T	0.000135198	NA	NA	NA	NA
1	60412640	CA	C	-4.49211e-05	NA	NA	NA	NA
1	60566840	A	G	0.000396679	NA	NA	NA	NA
1	60670576	A	G	2.71466e-05	NA	NA	NA	NA
1	60671611	G	A	-4.71234e-05	-0.00254594	-0.00233099	NA	NA
1	60716579	T	C	-0.000245877	NA	NA	NA	NA
1	60719728	G	A	-7.50242e-05	NA	NA	NA	NA
1	60747746	T	C	-0.00164126	NA	NA	NA	NA
1	60750577	CA	C	-8.24446e-05	NA	NA	NA	NA
1	60759941	C	T	-0.000183064	NA	NA	NA	NA
1	60760919	A	G	-4.27162e-05	NA	NA	NA	NA
1	60771425	C	T	-1.49222e-05	NA	NA	NA	NA
1	60781773	G	C	-5.97545e-05	NA	NA	NA	NA
1	60790007	C	T	1.30682e-05	NA	NA	NA	NA
1	60813891	A	T	6.16031e-06	NA	NA	NA	NA
1	60910626	G	A	3.0651e-05	NA	NA	NA	NA
1	60911575	C	T	-4.08621e-05	NA	NA	NA	NA
1	60918045	A	G	NA	-0.00105713	NA	NA	NA
1	60923020	A	T	-0.00027927	NA	NA	NA	NA
1	60924741	C	G	-4.02876e-05	NA	NA	NA	NA
1	60943894	A	G	6.59867e-05	NA	NA	NA	NA
1	60986472	C	G	6.50062e-06	NA	NA	NA	NA
1	61004116	C	T	0.000161491	NA	NA	NA	NA
1	61004884	G	A	-3.16485e-05	NA	NA	NA	NA
1	61340254	T	A	-8.79021e-06	NA	NA	NA	NA
1	61390989	G	A	8.81155e-05	NA	NA	NA	NA
1	61411706	A	G	NA	-0.00131656	NA	NA	NA
1	61415840	C	T	-6.04053e-05	NA	NA	NA	NA
1	61493398	T	C	4.9479e-05	NA	NA	NA	NA
1	61496281	G	A	NA	-0.000768935	NA	NA	NA
1	61535093	T	C	8.01269e-06	NA	NA	NA	NA
1	61583796	T	C	1.7628e-05	NA	NA	NA	NA
1	61756886	A	G	-9.34473e-05	NA	NA	NA	NA
1	61772387	G	A	5.48891e-05	NA	NA	NA	NA
1	61776874	T	C	-4.40565e-05	NA	NA	NA	NA
1	61776976	T	C	-8.6428e-05	NA	NA	NA	NA
1	61786115	A	C	-8.40261e-05	NA	NA	NA	NA
1	61786717	C	T	-9.62564e-05	NA	NA	NA	NA
1	61806290	A	G	NA	0.00120043	NA	NA	NA
1	61816017	C	G	-2.28152e-05	NA	NA	NA	NA
1	61854723	G	A	-1.30112e-05	NA	NA	NA	NA
1	61868638	A	G	-0.000156311	NA	NA	NA	NA
1	61874355	G	A	3.95902e-05	NA	NA	NA	NA
1	61875054	G	A	8.28553e-05	NA	NA	NA	NA
1	61887363	T	C	-5.29297e-05	NA	NA	NA	NA
1	61892099	A	G	NA	-0.00236189	-0.00221002	NA	NA
1	61896198	A	G	0.000544551	NA	NA	NA	NA
1	61899198	C	A	0.00014437	NA	NA	NA	NA
1	61910798	T	C	3.85044e-05	NA	NA	NA	NA
1	61914452	A	G	-7.13996e-05	NA	NA	NA	NA
1	61932574	T	C	0.000312838	NA	NA	NA	NA
1	61958582	G	A	8.23391e-05	NA	NA	NA	NA
1	61966664	C	T	2.8908e-05	NA	NA	NA	NA
1	61975553	G	A	-0.000316237	NA	NA	NA	NA
1	61980221	G	A	7.30688e-06	NA	NA	NA	NA
1	61982573	G	A	NA	0.00550503	0.00566965	0.00825149	NA
1	61988955	G	A	-5.33623e-06	NA	NA	NA	NA
1	61990342	G	A	0.000164866	NA	NA	NA	NA
1	61992115	T	C	0.00104026	NA	NA	NA	NA
1	61996653	G	A	8.93842e-06	NA	NA	NA	NA
1	61997577	G	T	0.00189815	NA	NA	NA	NA
1	62013632	G	C	-7.42089e-05	NA	NA	NA	NA
1	62070947	C	G	2.85668e-05	NA	NA	NA	NA
1	62098862	A	G	5.80879e-06	NA	NA	NA	NA
1	62167412	G	A	9.50805e-05	NA	NA	NA	NA
1	62174538	C	G	7.78381e-05	NA	NA	NA	NA
1	62176393	A	G	-2.86535e-05	NA	NA	NA	NA
1	62176712	C	T	8.63649e-05	NA	NA	NA	NA
1	62182796	T	C	8.27705e-05	NA	NA	NA	NA
1	62184645	C	T	0.00190665	NA	NA	NA	NA
1	62185901	C	A	-0.000154457	NA	NA	NA	NA
1	62195833	G	A	0.000373107	NA	NA	NA	NA
1	62211378	C	T	0.000165998	NA	NA	NA	NA
1	62213459	A	G	2.26236e-05	NA	NA	NA	NA
1	62219504	T	C	-0.000181435	NA	NA	NA	NA
1	62271759	T	G	-0.000123205	NA	NA	NA	NA
1	62331430	C	G	1.01391e-05	NA	NA	NA	NA
1	62336114	G	A	-8.51383e-06	NA	NA	NA	NA
1	62337606	C	T	7.85361e-05	NA	NA	NA	NA
1	62339048	A	G	-8.36614e-05	NA	NA	NA	NA
1	62368574	T	G	0.000115438	NA	NA	NA	NA
1	62435140	A	G	-7.64849e-05	NA	NA	NA	NA
1	62452339	C	CTA	-1.94594e-05	NA	NA	NA	NA
1	62568708	C	A	8.79163e-06	NA	NA	NA	NA
1	62712285	TCTTTA	T	-5.27642e-05	NA	NA	NA	NA
1	62917584	G	A	-1.42971e-05	NA	NA	NA	NA
1	62947269	T	A	4.86294e-06	NA	NA	NA	NA
1	62972792	G	A	-2.91016e-06	NA	NA	NA	NA
1	62977015	C	T	1.30874e-05	NA	NA	NA	NA
1	62985993	A	C	7.89909e-06	NA	NA	NA	NA
1	63038267	C	T	-1.92979e-05	NA	NA	NA	NA
1	63085423	C	T	4.70089e-05	NA	NA	NA	NA
1	63087885	T	C	6.8131e-05	NA	NA	NA	NA
1	63121375	A	G	NA	0.00103723	0.00111579	NA	NA
1	63123391	T	C	-9.3673e-05	NA	NA	NA	NA
1	63131708	T	A	0.000341583	NA	NA	NA	NA
1	63137251	G	A	-9.14069e-06	NA	NA	NA	NA
1	63170086	C	CTAACA	-4.47838e-05	NA	NA	NA	NA
1	63184460	A	C	-7.36671e-05	NA	NA	NA	NA
1	63250524	G	A	3.9622e-05	NA	NA	NA	NA
1	63279615	C	T	-1.43216e-05	NA	NA	NA	NA
1	63350302	T	A	1.56047e-05	NA	NA	NA	NA
1	63354605	G	A	NA	0.00106444	NA	NA	NA
1	63374246	A	T	6.44943e-05	NA	NA	NA	NA
1	63468862	A	T	-2.06442e-05	NA	NA	NA	NA
1	63482912	C	G	-1.84882e-05	NA	NA	NA	NA
1	63527440	T	TATAAC	7.23245e-05	NA	NA	NA	NA
1	63528963	C	CA	-0.000160514	NA	NA	NA	NA
1	63590740	C	A	NA	-0.00153785	-0.00161852	NA	NA
1	63612257	CA	C	-0.000201926	NA	NA	NA	NA
1	63613731	C	T	-3.27879e-05	NA	NA	NA	NA
1	63614006	G	A	NA	-0.00245573	-0.00266482	NA	NA
1	63621230	G	A	1.73436e-05	0.000585261	NA	NA	NA
1	63621773	A	G	8.90358e-05	NA	NA	NA	NA
1	63624613	A	G	2.66792e-05	NA	NA	NA	NA
1	63806418	C	T	1.77564e-05	NA	NA	NA	NA
1	63870396	G	A	5.26528e-05	NA	NA	NA	NA
1	63873753	C	T	6.07691e-05	NA	NA	NA	NA
1	63877252	C	T	4.07681e-05	NA	NA	NA	NA
1	63908778	G	A	1.10303e-05	NA	NA	NA	NA
1	63922393	G	A	-1.4312e-05	NA	NA	NA	NA
1	63959913	GC	G	6.93659e-06	NA	NA	NA	NA
1	64043743	G	C	-1.92408e-05	NA	NA	NA	NA
1	64053512	A	G	1.07006e-05	NA	NA	NA	NA
1	64070745	G	A	6.35819e-05	NA	NA	NA	NA
1	64097104	G	A	5.44934e-05	NA	NA	NA	NA
1	64215092	G	A	8.76801e-05	NA	NA	NA	NA
1	64242064	T	A	2.659e-05	NA	NA	NA	NA
1	64325691	G	A	0.00010867	NA	NA	NA	NA
1	64379175	C	T	-7.21861e-06	NA	NA	NA	NA
1	64474809	C	A	-1.18224e-05	NA	NA	NA	NA
1	64546340	C	CT	-1.99672e-05	NA	NA	NA	NA
1	64554591	C	G	8.98622e-05	NA	NA	NA	NA
1	64566744	C	T	4.94316e-05	NA	NA	NA	NA
1	64573655	T	C	1.25585e-05	NA	NA	NA	NA
1	64576565	G	A	0.00011888	NA	NA	NA	NA
1	64625165	A	G	7.62523e-06	NA	NA	NA	NA
1	64733813	T	C	-1.70461e-05	NA	NA	NA	NA
1	65080294	AAAAGAAAG	A	-2.52639e-05	NA	NA	NA	NA
1	65142009	G	A	1.3243e-05	NA	NA	NA	NA
1	65143636	T	G	6.12638e-06	NA	NA	NA	NA
1	65199727	C	T	-7.88645e-06	NA	NA	NA	NA
1	65278496	G	T	5.07376e-06	NA	NA	NA	NA
1	65465597	G	A	-5.60029e-06	NA	NA	NA	NA
1	65565531	A	T	-1.63653e-05	NA	NA	NA	NA
1	65586528	GA	G	0.000136096	NA	NA	NA	NA
1	65813407	G	A	-4.35884e-06	NA	NA	NA	NA
1	65901151	G	T	-3.72323e-06	NA	NA	NA	NA
1	66028350	TA	T	-5.72784e-06	NA	NA	NA	NA
1	66187518	A	G	-1.66302e-05	NA	NA	NA	NA
1	66240685	G	A	5.09557e-06	NA	NA	NA	NA
1	66258565	C	T	2.05856e-05	NA	NA	NA	NA
1	66269393	G	A	5.98785e-06	NA	NA	NA	NA
1	66288157	A	AT	8.61688e-06	NA	NA	NA	NA
1	66314908	CCTT	C	4.85751e-06	NA	NA	NA	NA
1	66363016	T	C	-0.000101594	NA	NA	NA	NA
1	66373050	A	C	NA	0.00257612	0.00216726	NA	NA
1	66381083	A	C	NA	0.00139362	0.0016399	NA	NA
1	66382277	C	T	0.000352286	NA	NA	NA	NA
1	66385769	C	A	0.000136736	NA	NA	NA	NA
1	66395748	C	T	-1.24253e-05	NA	NA	NA	NA
1	66408116	C	CA	7.50128e-05	NA	NA	NA	NA
1	66408355	G	A	0.000333275	NA	NA	NA	NA
1	66425254	G	A	-0.00229632	NA	NA	NA	NA
1	66428207	T	C	-1.17371e-05	NA	NA	NA	NA
1	66455689	C	T	-8.14571e-05	NA	NA	NA	NA
1	66461466	T	G	-0.00125688	NA	NA	NA	NA
1	66468499	A	C	-0.000132322	NA	NA	NA	NA
1	66472547	C	G	-9.23509e-05	NA	NA	NA	NA
1	66511770	C	T	7.469e-06	NA	NA	NA	NA
1	66621617	G	A	0.000103002	NA	NA	NA	NA
1	66644090	T	C	-6.15744e-06	NA	NA	NA	NA
1	66656520	T	C	-2.9924e-05	NA	NA	NA	NA
1	66763248	C	T	2.87109e-05	NA	NA	NA	NA
1	66777341	C	A	NA	0.00149714	0.00154623	NA	NA
1	66780004	C	G	5.9955e-05	NA	NA	NA	NA
1	66895488	T	A	-4.86203e-06	NA	NA	NA	NA
1	67085186	T	C	-0.000103555	NA	NA	NA	NA
1	67129425	T	A	0.000258273	NA	NA	NA	NA
1	67166899	G	A	2.55447e-05	NA	NA	NA	NA
1	67201022	A	G	8.98142e-05	NA	NA	NA	NA
1	67209279	A	C	0.000123822	NA	NA	NA	NA
1	67242702	A	T	5.3317e-06	NA	NA	NA	NA
1	67253480	T	A	-1.08501e-05	NA	NA	NA	NA
1	67304906	A	G	3.06379e-05	NA	NA	NA	NA
1	67392024	C	T	-6.21042e-06	NA	NA	NA	NA
1	67414941	C	T	6.71751e-06	NA	NA	NA	NA
1	67443315	T	G	0.000186772	NA	NA	NA	NA
1	67451227	A	G	9.3916e-05	NA	NA	NA	NA
1	67534098	A	G	2.77897e-05	NA	NA	NA	NA
1	67534126	T	C	0.000303065	NA	NA	NA	NA
1	67534128	A	G	0.000189061	NA	NA	NA	NA
1	67558096	G	A	1.88573e-05	NA	NA	NA	NA
1	67598084	AG	A	1.76076e-05	NA	NA	NA	NA
1	67612253	T	C	-2.64265e-05	NA	NA	NA	NA
1	67636270	CA	C	1.28803e-05	NA	NA	NA	NA
1	67757989	G	A	-1.66084e-05	NA	NA	NA	NA
1	67803101	C	G	1.94023e-05	NA	NA	NA	NA
1	67812061	G	C	NA	0.000418148	NA	NA	NA
1	67847105	A	G	1.99165e-05	NA	NA	NA	NA
1	67907132	ACTTTGT	A	-5.34663e-06	NA	NA	NA	NA
1	67926103	T	G	-5.09191e-06	NA	NA	NA	NA
1	67932282	C	A	-0.000173353	NA	NA	NA	NA
1	67938900	T	C	7.01486e-05	NA	NA	NA	NA
1	67939572	C	G	4.56812e-05	NA	NA	NA	NA
1	67952260	C	G	0.0002933	NA	NA	NA	NA
1	68000945	C	T	0.00235116	NA	NA	NA	NA
1	68004010	G	C	6.89754e-06	NA	NA	NA	NA
1	68009958	G	T	-0.000127036	NA	NA	NA	NA
1	68083270	A	G	-3.00875e-05	NA	NA	NA	NA
1	68102253	CT	C	-0.00014055	NA	NA	NA	NA
1	68102390	C	G	-3.86445e-05	NA	NA	NA	NA
1	68103754	G	A	-1.09452e-05	NA	NA	NA	NA
1	68124546	TC	T	0.000214493	NA	NA	NA	NA
1	68124921	T	G	3.46725e-05	NA	NA	NA	NA
1	68145225	G	A	0.000155242	NA	NA	NA	NA
1	68157311	C	A	NA	0.0025995	0.0027271	NA	NA
1	68199230	T	A	-1.0567e-05	NA	NA	NA	NA
1	68249674	C	T	-1.41112e-05	NA	NA	NA	NA
1	68313441	C	A	-3.55702e-05	NA	NA	NA	NA
1	68333885	C	T	-0.000235796	NA	NA	NA	NA
1	68338504	G	T	-0.000176357	NA	NA	NA	NA
1	68444929	C	T	0.000512867	NA	NA	NA	NA
1	68471952	T	A	8.71587e-06	NA	NA	NA	NA
1	68493629	G	C	1.04245e-05	NA	NA	NA	NA
1	68528874	G	A	-4.68255e-05	NA	NA	NA	NA
1	68594469	C	CA	-4.34073e-05	NA	NA	NA	NA
1	68607936	A	T	-0.000141818	NA	NA	NA	NA
1	68612835	C	T	-4.30918e-05	NA	NA	NA	NA
1	68622979	G	A	NA	-0.000763644	-0.000828656	NA	NA
1	68657769	T	C	-0.000391312	NA	NA	NA	NA
1	68752452	T	A	0.000154596	NA	NA	NA	NA
1	68759790	A	T	-9.96169e-05	NA	NA	NA	NA
1	68801506	C	T	-0.000298327	NA	NA	NA	NA
1	69044682	A	G	4.98498e-06	NA	NA	NA	NA
1	69154018	G	T	6.76196e-05	NA	NA	NA	NA
1	69508531	A	G	1.6207e-05	NA	NA	NA	NA
1	69548350	C	T	3.54596e-05	NA	NA	NA	NA
1	69615661	T	A	9.93994e-06	NA	NA	NA	NA
1	69619114	C	T	2.53452e-05	NA	NA	NA	NA
1	69619525	C	A	7.18617e-06	NA	NA	NA	NA
1	69623435	G	GA	1.51426e-05	NA	NA	NA	NA
1	69645654	G	A	-3.51327e-06	NA	NA	NA	NA
1	69653283	C	CT	3.18821e-05	NA	NA	NA	NA
1	69653491	TA	T	-0.000125915	NA	NA	NA	NA
1	69660924	G	A	NA	-0.00105459	-0.00111133	NA	NA
1	69662173	G	A	4.44656e-05	NA	NA	NA	NA
1	69664743	A	G	3.84377e-05	NA	NA	NA	NA
1	69666224	G	A	3.33917e-05	NA	NA	NA	NA
1	69668290	C	T	9.67704e-05	NA	NA	NA	NA
1	69694495	T	C	0.000103031	NA	NA	NA	NA
1	69715700	C	T	1.47696e-05	NA	NA	NA	NA
1	69721006	T	G	0.000343309	NA	NA	NA	NA
1	69723346	C	T	1.53598e-05	NA	NA	NA	NA
1	69723658	T	C	-0.000346797	NA	NA	NA	NA
1	69747805	A	T	3.49909e-05	NA	NA	NA	NA
1	69806232	A	T	-8.78528e-06	NA	NA	NA	NA
1	69973086	A	T	7.75573e-05	NA	NA	NA	NA
1	70024059	T	C	1.68326e-05	NA	NA	NA	NA
1	70025998	G	T	-4.22784e-05	NA	NA	NA	NA
1	70273960	C	T	3.48071e-06	NA	NA	NA	NA
1	70540295	G	A	3.59098e-06	NA	NA	NA	NA
1	70541836	C	A	-4.25718e-05	NA	NA	NA	NA
1	70548341	T	G	5.2403e-05	NA	NA	NA	NA
1	70618062	C	T	4.01618e-06	NA	NA	NA	NA
1	70681649	T	C	-3.58392e-05	NA	NA	NA	NA
1	70703593	G	T	5.46504e-05	NA	NA	NA	NA
1	70707295	C	G	2.90933e-05	NA	NA	NA	NA
1	70723066	G	A	0.00016491	NA	NA	NA	NA
1	70750036	T	C	-9.89184e-06	NA	NA	NA	NA
1	70927438	G	A	4.44889e-05	NA	NA	NA	NA
1	71090951	C	T	-3.50387e-06	NA	NA	NA	NA
1	71412797	T	C	4.67225e-06	NA	NA	NA	NA
1	71538361	A	T	1.17062e-05	NA	NA	NA	NA
1	71616266	C	A	-8.47471e-06	NA	NA	NA	NA
1	71637941	C	A	9.73411e-06	NA	NA	NA	NA
1	71691451	C	T	-8.64738e-06	NA	NA	NA	NA
1	71808901	C	T	1.07061e-05	NA	NA	NA	NA
1	71882213	A	G	7.24844e-05	NA	NA	NA	NA
1	71885318	A	G	1.39724e-05	NA	NA	NA	NA
1	71958578	A	C	-5.46283e-05	NA	NA	NA	NA
1	72032348	T	C	1.01353e-05	NA	NA	NA	NA
1	72170503	A	G	4.14968e-06	NA	NA	NA	NA
1	72273264	A	G	8.85683e-06	NA	NA	NA	NA
1	72383395	G	A	5.83187e-05	NA	NA	NA	NA
1	72755275	G	A	4.52662e-06	NA	NA	NA	NA
1	72803207	G	A	5.13556e-06	NA	NA	NA	NA
1	72862450	T	C	-6.28864e-05	NA	NA	NA	NA
1	72872402	G	A	-1.94792e-05	NA	NA	NA	NA
1	72898233	C	T	1.53747e-05	NA	NA	NA	NA
1	73327702	A	G	6.10717e-06	NA	NA	NA	NA
1	73465201	T	C	4.84004e-06	NA	NA	NA	NA
1	73647348	A	C	-5.36251e-05	NA	NA	NA	NA
1	73716900	A	T	0.000220955	NA	NA	NA	NA
1	73729723	T	C	0.000209652	NA	NA	NA	NA
1	73735435	G	A	4.54573e-06	NA	NA	NA	NA
1	73762426	G	A	-3.65432e-06	NA	NA	NA	NA
1	73786181	T	C	-1.59474e-05	NA	NA	NA	NA
1	73797537	G	A	5.57696e-06	NA	NA	NA	NA
1	73801528	T	A	2.16728e-06	NA	NA	NA	NA
1	73858078	T	C	-2.34493e-05	NA	NA	NA	NA
1	74106571	C	A	-0.000101497	NA	NA	NA	NA
1	74111190	T	C	-2.35287e-05	NA	NA	NA	NA
1	74129774	A	G	7.83608e-06	NA	NA	NA	NA
1	74185811	C	T	9.81467e-06	NA	NA	NA	NA
1	74300315	A	G	1.36497e-05	NA	NA	NA	NA
1	74384420	G	A	-1.93166e-05	NA	NA	NA	NA
1	74467908	A	G	-3.08296e-05	NA	NA	NA	NA
1	74812075	G	A	3.92348e-05	NA	NA	NA	NA
1	74947051	C	T	5.55796e-06	NA	NA	NA	NA
1	75096005	A	C	2.04801e-05	NA	NA	NA	NA
1	75132385	C	A	0.000120818	NA	NA	NA	NA
1	75155546	C	T	2.23568e-05	NA	NA	NA	NA
1	75181673	C	T	0.000101978	NA	NA	NA	NA
1	75287014	C	T	-3.07449e-06	NA	NA	NA	NA
1	75403656	CA	C	-0.00022722	NA	NA	NA	NA
1	75443620	T	C	-1.08869e-05	NA	NA	NA	NA
1	75559868	T	C	-0.0001221	NA	NA	NA	NA
1	75662706	C	T	3.07472e-05	NA	NA	NA	NA
1	76006152	T	C	1.16522e-05	NA	NA	NA	NA
1	76099719	C	G	0.000108396	NA	NA	NA	NA
1	76418891	A	G	-6.42225e-06	NA	NA	NA	NA
1	76501971	G	A	0.000204069	NA	NA	NA	NA
1	76608086	C	T	0.000113702	NA	NA	NA	NA
1	76609563	G	A	-9.15481e-05	NA	NA	NA	NA
1	76619380	A	T	2.11528e-05	NA	NA	NA	NA
1	76788452	A	G	-9.90984e-05	NA	NA	NA	NA
1	76791690	A	T	-2.68063e-05	NA	NA	NA	NA
1	76874965	A	G	1.68338e-05	NA	NA	NA	NA
1	76898049	A	G	1.22814e-05	NA	NA	NA	NA
1	76913686	T	C	0.000166137	NA	NA	NA	NA
1	76931343	T	A	8.56673e-05	NA	NA	NA	NA
1	76981628	G	C	-3.15746e-05	NA	NA	NA	NA
1	77069528	A	G	-1.20529e-05	NA	NA	NA	NA
1	77406457	G	A	NA	0.000790568	0.000730243	NA	NA
1	77413043	GA	G	-1.86611e-05	NA	NA	NA	NA
1	77805156	G	A	-8.48002e-06	NA	NA	NA	NA
1	78292255	A	G	-0.000101604	NA	NA	NA	NA
1	78341910	G	C	-2.77278e-05	-0.000176988	NA	NA	NA
1	78893142	G	T	0.000159239	NA	NA	NA	NA
1	78986195	TAAC	T	1.16868e-05	NA	NA	NA	NA
1	78993101	T	G	-0.000121837	NA	NA	NA	NA
1	79029415	C	T	0.000100151	NA	NA	NA	NA
1	79427822	A	G	4.66546e-05	NA	NA	NA	NA
1	79640455	T	C	9.77623e-05	NA	NA	NA	NA
1	79759473	C	T	0.000151362	NA	NA	NA	NA
1	79781059	T	G	4.08444e-05	NA	NA	NA	NA
1	79974758	T	C	5.26282e-06	NA	NA	NA	NA
1	80593528	C	T	2.60313e-05	NA	NA	NA	NA
1	80597171	G	A	3.84806e-05	NA	NA	NA	NA
1	80622495	A	C	2.23208e-05	NA	NA	NA	NA
1	80695082	T	A	0.000132715	NA	NA	NA	NA
1	80711165	A	G	NA	0.00106139	0.000923615	NA	NA
1	80719275	T	A	7.62359e-05	NA	NA	NA	NA
1	80724128	T	C	4.88592e-05	NA	NA	NA	NA
1	80887019	A	C	-1.3336e-05	NA	NA	NA	NA
1	80896281	C	G	-3.47584e-05	NA	NA	NA	NA
1	80900794	C	T	3.52037e-05	NA	NA	NA	NA
1	81056158	C	A	0.000122859	NA	NA	NA	NA
1	81173489	G	A	7.32017e-06	NA	NA	NA	NA
1	81271621	T	C	4.59093e-05	NA	NA	NA	NA
1	81379300	C	T	1.5892e-05	NA	NA	NA	NA
1	81578873	A	G	0.00032989	NA	NA	NA	NA
1	81604650	G	A	-1.26071e-05	NA	NA	NA	NA
1	81610700	G	A	-1.43248e-05	NA	NA	NA	NA
1	81611293	G	A	-5.58104e-06	NA	NA	NA	NA
1	81719730	G	A	-1.6728e-05	NA	NA	NA	NA
1	81756317	ATCAT	A	-6.6872e-05	NA	NA	NA	NA
1	81759534	C	T	-2.58637e-05	NA	NA	NA	NA
1	81884749	A	G	-5.99813e-06	NA	NA	NA	NA
1	81896307	TA	T	-2.97897e-05	NA	NA	NA	NA
1	82130893	AT	A	-8.59381e-06	NA	NA	NA	NA
1	82208589	TTCTC	T	4.29791e-05	NA	NA	NA	NA
1	82269795	G	A	-0.000164654	NA	NA	NA	NA
1	82276951	G	A	1.5834e-05	NA	NA	NA	NA
1	82320231	A	T	0.000171361	NA	NA	NA	NA
1	82356056	T	C	-0.000123014	NA	NA	NA	NA
1	82358022	A	T	2.69582e-05	NA	NA	NA	NA
1	82371529	T	G	0.000120149	NA	NA	NA	NA
1	82371774	T	C	-9.59204e-06	NA	NA	NA	NA
1	82509985	A	T	0.000103023	NA	NA	NA	NA
1	82569044	C	A	-1.91274e-05	NA	NA	NA	NA
1	82572906	T	C	-5.12501e-05	NA	NA	NA	NA
1	82599800	GT	G	-6.22168e-05	NA	NA	NA	NA
1	82617459	T	C	1.11204e-05	NA	NA	NA	NA
1	82629271	A	G	-5.73425e-05	NA	NA	NA	NA
1	82680225	C	T	5.6019e-05	NA	NA	NA	NA
1	82686462	A	G	1.20062e-05	NA	NA	NA	NA
1	82774980	C	T	1.10213e-05	NA	NA	NA	NA
1	82811916	C	A	1.36417e-05	0.000598063	NA	NA	NA
1	82839157	A	T	-2.45092e-05	NA	NA	NA	NA
1	82893952	C	G	-1.81623e-05	NA	NA	NA	NA
1	82895782	C	T	8.8074e-06	NA	NA	NA	NA
1	83117534	T	C	-9.23089e-06	NA	NA	NA	NA
1	83200538	T	G	3.09389e-05	NA	NA	NA	NA
1	83229123	G	A	-5.24548e-06	NA	NA	NA	NA
1	83263521	C	T	1.62849e-05	NA	NA	NA	NA
1	83536553	A	G	NA	0.00133888	NA	NA	NA
1	83538397	C	T	-4.53749e-05	NA	NA	NA	NA
1	83546675	AATTCC	A	-1.43187e-05	NA	NA	NA	NA
1	83579614	C	T	7.61862e-06	NA	NA	NA	NA
1	83583408	C	T	2.89602e-06	NA	NA	NA	NA
1	83588827	A	G	-0.000155331	NA	NA	NA	NA
1	83700750	C	A	-1.44694e-05	NA	NA	NA	NA
1	83703670	C	A	4.00706e-05	NA	NA	NA	NA
1	83709142	T	C	-5.8642e-05	NA	NA	NA	NA
1	83868983	T	A	4.21863e-05	NA	NA	NA	NA
1	83975206	T	C	-2.88185e-05	NA	NA	NA	NA
1	84029514	C	G	6.09265e-06	NA	NA	NA	NA
1	84198905	CAT	C	1.46342e-05	NA	NA	NA	NA
1	84236618	A	G	6.2795e-06	NA	NA	NA	NA
1	84270005	G	T	-1.68748e-05	NA	NA	NA	NA
1	84459412	T	C	3.44895e-05	NA	NA	NA	NA
1	84462399	T	A	-1.42745e-05	NA	NA	NA	NA
1	84758831	G	A	5.77245e-06	NA	NA	NA	NA
1	84759249	G	A	8.78254e-06	NA	NA	NA	NA
1	84765348	T	G	4.28369e-05	NA	NA	NA	NA
1	84765820	T	C	2.92094e-05	NA	NA	NA	NA
1	84774074	T	C	5.51723e-05	NA	NA	NA	NA
1	84774563	C	T	-0.000170929	NA	NA	NA	NA
1	84780335	C	T	-0.000155562	NA	NA	NA	NA
1	84781985	G	A	-8.98196e-05	NA	NA	NA	NA
1	84786320	C	A	-0.000134685	NA	NA	NA	NA
1	84801956	G	A	-0.000359608	NA	NA	NA	NA
1	84802525	A	G	NA	-0.00140156	NA	NA	NA
1	84809867	T	C	-2.51965e-05	NA	NA	NA	NA
1	84816553	C	T	-0.00529881	NA	NA	NA	NA
1	84817889	C	T	-5.60688e-05	NA	NA	NA	NA
1	84819690	C	T	0.000122298	NA	NA	NA	NA
1	84824065	G	A	-8.92694e-05	NA	NA	NA	NA
1	84825144	A	G	NA	-0.00208302	-0.00219383	NA	NA
1	84836210	C	T	-8.66008e-06	NA	NA	NA	NA
1	84841134	A	G	-1.27069e-05	NA	NA	NA	NA
1	84843211	TG	T	5.17202e-05	NA	NA	NA	NA
1	84852345	C	T	-0.000132345	NA	NA	NA	NA
1	84858318	C	T	3.9471e-06	NA	NA	NA	NA
1	84864409	C	T	-4.0939e-05	NA	NA	NA	NA
1	84866966	C	T	0.0139616	NA	NA	NA	NA
1	84870026	A	G	NA	0.00145085	NA	NA	NA
1	84871920	C	T	1.47999e-05	NA	NA	NA	NA
1	84873395	C	T	6.3689e-05	NA	NA	NA	NA
1	84874322	C	A	3.69587e-05	0.00169732	0.00184321	NA	NA
1	84878743	G	A	5.3337e-05	NA	NA	NA	NA
1	84880048	T	C	0.000170447	NA	NA	NA	NA
1	84881839	C	T	3.95511e-05	NA	NA	NA	NA
1	84901041	A	G	-1.40503e-05	NA	NA	NA	NA
1	84912821	T	A	9.24911e-06	NA	NA	NA	NA
1	84920000	A	G	7.10225e-06	NA	NA	NA	NA
1	84930456	C	T	3.93718e-05	NA	NA	NA	NA
1	84965138	C	A	1.66877e-06	NA	NA	NA	NA
1	85000418	G	A	8.78797e-06	NA	NA	NA	NA
1	85007654	G	A	4.04299e-06	NA	NA	NA	NA
1	85101523	G	T	5.23001e-05	NA	NA	NA	NA
1	85104474	A	T	-5.33986e-05	NA	NA	NA	NA
1	85253751	T	A	0.000365594	NA	NA	NA	NA
1	85282793	A	G	5.46047e-05	NA	NA	NA	NA
1	85303973	A	G	6.91905e-05	NA	NA	NA	NA
1	85389980	G	A	3.58249e-06	NA	NA	NA	NA
1	85415250	G	A	4.59803e-05	NA	NA	NA	NA
1	85447729	G	A	NA	0.000791495	NA	NA	NA
1	85459268	C	G	2.06179e-05	NA	NA	NA	NA
1	85467915	A	C	0.000102424	NA	NA	NA	NA
1	85514544	G	A	5.97699e-05	NA	NA	NA	NA
1	85763794	C	T	2.18044e-05	NA	NA	NA	NA
1	85885727	G	A	-0.000118288	NA	NA	NA	NA
1	86249047	G	A	-3.55169e-05	NA	NA	NA	NA
1	86261855	CTAATTTG	C	-4.44585e-06	NA	NA	NA	NA
1	86286686	A	G	-2.22525e-05	NA	NA	NA	NA
1	86325383	T	A	-1.60315e-05	NA	NA	NA	NA
1	86430654	A	C	-8.96842e-06	NA	NA	NA	NA
1	86521231	T	C	3.03626e-06	NA	NA	NA	NA
1	86628022	C	G	-6.73068e-06	NA	NA	NA	NA
1	86789239	C	T	-9.14388e-05	NA	NA	NA	NA
1	86910431	C	T	2.9344e-05	NA	NA	NA	NA
1	87028427	T	A	5.77179e-06	NA	NA	NA	NA
1	87184816	T	C	1.70877e-05	NA	NA	NA	NA
1	87189125	T	C	-5.19535e-05	NA	NA	NA	NA
1	87191514	G	A	1.29583e-05	NA	NA	NA	NA
1	87194123	A	T	-3.68753e-06	NA	NA	NA	NA
1	87199045	G	C	-1.20533e-05	NA	NA	NA	NA
1	87268009	C	T	-4.69338e-06	NA	NA	NA	NA
1	87305330	T	C	-2.81727e-06	NA	NA	NA	NA
1	87582430	T	C	-1.12971e-05	NA	NA	NA	NA
1	87803159	AAT	A	-8.04132e-05	NA	NA	NA	NA
1	87809966	C	A	-0.000101286	NA	NA	NA	NA
1	87818848	G	A	7.4644e-06	NA	NA	NA	NA
1	87840723	G	A	-7.13759e-05	NA	NA	NA	NA
1	87869791	T	C	-0.000127042	NA	NA	NA	NA
1	87872237	A	G	0.000418389	NA	NA	NA	NA
1	87872502	A	C	NA	0.00076272	0.000721582	NA	NA
1	87898771	A	G	4.40502e-05	NA	NA	NA	NA
1	87904826	G	A	0.000110727	NA	NA	NA	NA
1	87939762	A	C	1.77011e-05	NA	NA	NA	NA
1	88028731	T	C	6.53299e-06	NA	NA	NA	NA
[truncated: 66,239 more rows]
